# Supplementary material for: (E)-1-(3-Chloro­phen­yl)-2-(2-oxidonaphthalen-1-yl)diazen-1-ium
Source: Acta Crystallogr Sect E Struct Rep Online. 2013 Jun 8;69(Pt 7):o1021. doi: 10.1107/S1600536813014931 (PMC3772459; doi:10.1107/S1600536813014931)
Supplement: Supplementary file 1 [file e-69-o1021-sup1.cif]

##############################################################################
#                                                                            #
# This CIF contains the data in a paper accepted for publication in          #
# Acta Crystallographica Section E. It conforms to the requirements of       #
# Notes for Authors for Acta Crystallographica Section E, and has been       #
# peer reviewed under the auspices of the IUCr Commission on Journals.       #
#                                                                            #
# Full details of the Crystallographic Information File format               #
# are given in the paper "The Crystallographic Information File (CIF):       #
# a New Standard Archive File for Crystallography" by S. R. Hall, F. H.      #
# Allen and I. D. Brown [Acta Cryst. (1991), A47, 655-685].                  #
#                                                                            #
# The current version of the core CIF dictionary is obtainable from          #
# ftp://ftp.iucr.org/pub/cif_core.dic.                                       #
#                                                                            #
# Software is freely available for graphical display of the structure(s)     #
# in this CIF. For information consult the CIF software page                 #
# http://www.iucr.org/resources/cif/software.                                #
#                                                                            #
# This file may be used for bona fide research purposes within the           #
# scientific community so long as proper attribution is given to the journal # 
# article from which it was obtained.                                        #
#                                                                            #
##############################################################################
data_global
_audit_creation_method     'WinGX routine-INITIALISE'
_journal_date_recd_electronic     2013-05-15
_journal_date_accepted     2013-05-30
_journal_name_full     'Acta Crystallographica, Section E'
_journal_year     2013
_journal_volume     69
_journal_issue      7
_journal_page_first     o1021
_journal_page_last     o1021
_journal_paper_category     QO
_journal_paper_doi     10.1107/S1600536813014931
_journal_coeditor_code     XU5708
_publ_contact_author_name     'Ali, Benosmane*'
_publ_contact_author_address
;
Unit\'e de recherche de Chimie de l'Environnement
et Mol\'eculaire Structurale
Facult\'e du sciences exactes,
Universit\'e Mentouri de Constantine 1,
25000 Constantine,
Algeria
;
_publ_contact_author_email     'king.ali@hotmail.fr'
_publ_contact_author_fax     '00 (213) 31 81 84 97'
_publ_contact_author_phone     '00 (213) 772 00 00 60'
_publ_section_title
;
(<i>E</i>)-1-(3-Chlorophenyl)-2-(2-oxidonaphthalen-1-yl)diazen-1-ium
;
loop_
    _publ_author_name
    _publ_author_footnote
    _publ_author_address
    'Benosmane, Ali' .
;
Unit\'e de recherche de Chimie de l'Environnement
et Mol\'eculaire Structurale
Facult\'e du sciences exactes,
Universit\'e Mentouri de Constantine 1,
25000 Constantine,
Algeria
;
    'Mili, Assia' .
;
Unit\'e de recherche de Chimie de l'Environnement
et Mol\'eculaire Structurale
Facult\'e du sciences exactes,
Universit\'e Mentouri de Constantine 1,
25000 Constantine,
Algeria
;
    'Bouguerria, Hassiba' .
;
Unit\'e de recherche de Chimie de l'Environnement
et Mol\'eculaire Structurale
Facult\'e du sciences exactes,
Universit\'e Mentouri de Constantine 1,
25000 Constantine,
Algeria
;
    'Bouchoul, Abdelkader' .
;
Unit\'e de recherche de Chimie de l'Environnement
et Mol\'eculaire Structurale
Facult\'e du sciences exactes,
Universit\'e Mentouri de Constantine 1,
25000 Constantine,
Algeria
;
data_I
_chemical_name_systematic
;
(<i>E</i>)-1-(3-Chlorophenyl)-2-(2-oxidonaphthalen-1-yl)diazen-1-ium
;
_chemical_name_common     ?
_chemical_formula_moiety     'C16 H11 Cl N2 O'
_chemical_formula_sum     'C16 H11 Cl N2 O'
_chemical_formula_structural     'C16 H11 Cl N2 O'
_chemical_formula_iupac     'C16 H11 Cl N2 O'
_chemical_formula_weight     282.72
_chemical_melting_point     ?
_symmetry_cell_setting     monoclinic
_symmetry_space_group_name_H-M     'P 21/c'
_symmetry_space_group_name_Hall     '-P 2ybc'
loop_
    _symmetry_equiv_pos_site_id
    _symmetry_equiv_pos_as_xyz
    1 x,y,z
    2 -x,1/2+y,1/2-z
    3 -x,-y,-z
    4 x,1/2-y,1/2+z
_cell_length_a     16.340(2)
_cell_length_b     5.7665(4)
_cell_length_c     15.632(2)
_cell_angle_alpha     90
_cell_angle_beta     113.604(4)
_cell_angle_gamma     90
_cell_volume     1349.7(3)
_cell_formula_units_Z     4
_cell_measurement_reflns_used     2548
_cell_measurement_theta_min     2.91
_cell_measurement_theta_max     25.35
_cell_measurement_temperature     293(2)
_exptl_crystal_description     needle
_exptl_crystal_colour     red
_exptl_crystal_size_max     0.09
_exptl_crystal_size_mid     0.04
_exptl_crystal_size_min     0.02
_exptl_crystal_density_diffrn     1.391
_exptl_crystal_density_method     'not measured'
_exptl_crystal_F_000     584
_exptl_absorpt_coefficient_mu     0.279
_exptl_absorpt_correction_type     ?
_diffrn_ambient_temperature     293(2)
_diffrn_radiation_type     MoK\a
_diffrn_radiation_wavelength     0.71073
_diffrn_radiation_source     'fine-focus sealed tube'
_diffrn_radiation_monochromator     'horizonally mounted graphite crystal'
_diffrn_measurement_device_type     'Nonius KappaCCD'
_diffrn_measurement_method     'CCD rotation images, thick slices'
_diffrn_detector_area_resol_mean     9
_diffrn_reflns_number     4488
_diffrn_reflns_av_R_equivalents     0.0418
_diffrn_reflns_av_sigmaI/netI     0.0579
_diffrn_reflns_theta_min     3.05
_diffrn_reflns_theta_max     25.29
_diffrn_reflns_theta_full     25.29
_diffrn_measured_fraction_theta_max     0.99
_diffrn_measured_fraction_theta_full     0.99
_diffrn_reflns_limit_h_min     -19
_diffrn_reflns_limit_h_max     19
_diffrn_reflns_limit_k_min     -6
_diffrn_reflns_limit_k_max     6
_diffrn_reflns_limit_l_min     -18
_diffrn_reflns_limit_l_max     18
_refine_special_details
;
Refinement of <i>F</i>^2^ against ALL reflections. The weighted <i>R</i>-factor
<i>wR</i> and goodness of fit <i>S</i> are based on <i>F</i>^2^, conventional
<i>R</i>-factors <i>R</i> are based on <i>F</i>, with <i>F</i> set to zero for
negative <i>F</i>^2^. The threshold expression of <i>F</i>^2^ >
\s(<i>F</i>^2^) is used only for calculating <i>R</i>-factors(gt) <i>etc</i>.
and is not relevant to the choice of reflections for refinement.
<i>R</i>-factors based on <i>F</i>^2^ are statistically about twice as large
as those based on <i>F</i>, and <i>R</i>- factors based on ALL data will be
even larger.
;
_reflns_number_total     2418
_reflns_number_gt     1289
_reflns_threshold_expression     I>2sigma(I)
_refine_ls_structure_factor_coef     Fsqd
_refine_ls_matrix_type     full
_refine_ls_R_factor_all     0.1204
_refine_ls_R_factor_gt     0.0588
_refine_ls_wR_factor_gt     0.146
_refine_ls_wR_factor_ref     0.1851
_refine_ls_goodness_of_fit_ref     1.008
_refine_ls_restrained_S_all     1.008
_refine_ls_number_reflns     2418
_refine_ls_number_parameters     171
_refine_ls_number_restraints     0
_refine_ls_hydrogen_treatment     constr
_refine_ls_weighting_scheme     calc
_refine_ls_weighting_details
         'calc w=1/[\s^2^(Fo^2^)+(0.0928P)^2^+0.1732P] where P=(Fo^2^+2Fc^2^)/3'
_atom_sites_solution_hydrogens     geom
_atom_sites_solution_primary     direct
_atom_sites_solution_secondary     difmap
_refine_ls_shift/su_max     0
_refine_ls_shift/su_mean     0
_refine_diff_density_max     0.309
_refine_diff_density_min     -0.28
_refine_ls_extinction_method     none
loop_
    _atom_type_symbol
    _atom_type_description
    _atom_type_scat_dispersion_real
    _atom_type_scat_dispersion_imag
    _atom_type_scat_source
    O O 0.0106 0.0060 'International Tables Vol C Tables 4.2.6.8 and 6.1.1.4'
    N N 0.0061 0.0033 'International Tables Vol C Tables 4.2.6.8 and 6.1.1.4'
    Cl Cl 0.1484 0.1585 'International Tables Vol C Tables 4.2.6.8 and 6.1.1.4'
    H H 0.0000 0.0000 'International Tables Vol C Tables 4.2.6.8 and 6.1.1.4'
    C C 0.0033 0.0016 'International Tables Vol C Tables 4.2.6.8 and 6.1.1.4'
_computing_data_collection     'KappaCCD Reference Manual (Nonius, 1998)'
_computing_cell_refinement     'DENZO and SCALEPACK (Otwinowski & Minor, 1997)'
_computing_data_reduction     'DENZO and SCALEPACK (Otwinowski & Minor, 1997)'
_computing_structure_solution     'SHELXS97 (Sheldrick, 2008)'
_computing_structure_refinement     'SHELXL97 (Sheldrick, 2008)'
_computing_molecular_graphics     'ORTEP-3 for Windows (Farrugia, 2012)'
_computing_publication_material     'SHELXL97 (Sheldrick, 2008)'
loop_
    _atom_site_type_symbol
    _atom_site_label
    _atom_site_fract_x
    _atom_site_fract_y
    _atom_site_fract_z
    _atom_site_U_iso_or_equiv
    _atom_site_thermal_displace_type
    _atom_site_calc_flag
    _atom_site_refinement_flags
    _atom_site_occupancy
    Cl Cl1 0.06364(8) -0.5972(2) 0.37478(9) 0.1078(5) Uani . . 1.000
    O O1 0.46478(16) 0.1141(4) 0.38441(18) 0.0786(9) Uani . . 1.000
    N N1 0.33259(17) -0.1220(4) 0.38634(18) 0.0572(9) Uani . . 1.000
    N N2 0.27805(17) 0.0115(4) 0.32242(17) 0.0528(8) Uani . . 1.000
    C C1 0.2977(2) -0.3084(5) 0.4184(2) 0.0535(10) Uani . . 1.000
    C C2 0.2070(2) -0.3500(5) 0.3853(2) 0.0583(11) Uani . . 1.000
    C C3 0.1771(2) -0.5415(6) 0.4175(2) 0.0667(12) Uani . . 1.000
    C C4 0.2351(3) -0.6891(6) 0.4821(3) 0.0746(14) Uani . . 1.000
    C C5 0.3258(3) -0.6464(6) 0.5165(2) 0.0708(14) Uani . . 1.000
    C C6 0.3578(2) -0.4547(6) 0.4852(2) 0.0666(12) Uani . . 1.000
    C C7 0.3117(2) 0.1901(5) 0.2907(2) 0.0523(11) Uani . . 1.000
    C C8 0.4066(2) 0.2395(5) 0.3238(2) 0.0613(11) Uani . . 1.000
    C C9 0.4306(2) 0.4390(6) 0.2841(3) 0.0714(14) Uani . . 1.000
    C C10 0.3705(3) 0.5765(6) 0.2221(3) 0.0670(12) Uani . . 1.000
    C C11 0.2759(2) 0.5349(5) 0.1888(2) 0.0572(11) Uani . . 1.000
    C C12 0.2463(2) 0.3361(5) 0.2220(2) 0.0504(10) Uani . . 1.000
    C C13 0.1542(2) 0.2970(5) 0.1879(2) 0.0618(11) Uani . . 1.000
    C C14 0.0948(2) 0.4492(6) 0.1263(3) 0.0730(12) Uani . . 1.000
    C C15 0.1241(3) 0.6417(6) 0.0963(2) 0.0698(14) Uani . . 1.000
    C C16 0.2134(3) 0.6844(5) 0.1264(2) 0.0684(13) Uani . . 1.000
    H H1 0.39440 -0.10220 0.40590 0.0690 Uiso . R 1.000
    H H2 0.16670 -0.25050 0.34200 0.0700 Uiso calc R 1.000
    H H4 0.21350 -0.81740 0.50270 0.0900 Uiso calc R 1.000
    H H5 0.36550 -0.74560 0.56060 0.0850 Uiso calc R 1.000
    H H6 0.41880 -0.42450 0.50860 0.0800 Uiso calc R 1.000
    H H9 0.49090 0.47380 0.30250 0.0860 Uiso calc R 1.000
    H H10 0.39040 0.70430 0.19950 0.0800 Uiso calc R 1.000
    H H13 0.13290 0.16620 0.20720 0.0740 Uiso calc R 1.000
    H H14 0.03380 0.42060 0.10480 0.0870 Uiso calc R 1.000
    H H15 0.08320 0.74400 0.05520 0.0840 Uiso calc R 1.000
    H H16 0.23270 0.81510 0.10510 0.0820 Uiso calc R 1.000
loop_
    _atom_site_aniso_label
    _atom_site_aniso_U_11
    _atom_site_aniso_U_22
    _atom_site_aniso_U_33
    _atom_site_aniso_U_12
    _atom_site_aniso_U_13
    _atom_site_aniso_U_23
    Cl1 0.0856(8) 0.1168(9) 0.1281(10) -0.0275(6) 0.0501(7) 0.0075(7)
    O1 0.0545(15) 0.0780(15) 0.0954(19) 0.0021(12) 0.0218(14) 0.0107(14)
    N1 0.0531(16) 0.0556(14) 0.0611(17) -0.0055(13) 0.0212(14) -0.0046(14)
    N2 0.0587(16) 0.0505(13) 0.0489(15) -0.0023(12) 0.0213(13) -0.0068(12)
    C1 0.066(2) 0.0448(16) 0.0501(18) -0.0040(14) 0.0237(17) -0.0070(14)
    C2 0.067(2) 0.0518(17) 0.059(2) -0.0067(16) 0.0284(17) -0.0001(16)
    C3 0.076(2) 0.068(2) 0.063(2) -0.0122(18) 0.035(2) -0.0072(18)
    C4 0.111(3) 0.056(2) 0.065(2) -0.010(2) 0.044(2) -0.0048(18)
    C5 0.096(3) 0.058(2) 0.056(2) 0.0043(19) 0.028(2) 0.0039(17)
    C6 0.072(2) 0.066(2) 0.058(2) -0.0013(17) 0.0222(18) -0.0094(17)
    C7 0.055(2) 0.0517(17) 0.0529(18) -0.0054(14) 0.0244(16) -0.0074(15)
    C8 0.059(2) 0.0605(19) 0.067(2) -0.0076(17) 0.0281(18) -0.0088(17)
    C9 0.058(2) 0.077(2) 0.086(3) -0.0100(19) 0.036(2) -0.003(2)
    C10 0.076(2) 0.063(2) 0.071(2) -0.0154(18) 0.039(2) -0.0017(17)
    C11 0.070(2) 0.0540(17) 0.0536(19) -0.0028(16) 0.0310(17) -0.0088(15)
    C12 0.0576(19) 0.0468(16) 0.0502(18) -0.0044(14) 0.0251(15) -0.0082(14)
    C13 0.060(2) 0.0612(19) 0.062(2) -0.0075(16) 0.0220(18) -0.0024(17)
    C14 0.058(2) 0.082(2) 0.069(2) 0.0026(19) 0.0149(18) -0.003(2)
    C15 0.078(3) 0.063(2) 0.059(2) 0.0111(19) 0.0177(19) 0.0035(17)
    C16 0.097(3) 0.0522(19) 0.057(2) 0.0012(18) 0.032(2) 0.0015(17)
_geom_special_details
;
Bond distances, angles <i>etc</i>. have been calculated using the rounded
fractional coordinates. All su's are estimated from the variances of the
(full) variance-covariance matrix. The cell e.s.d.'s are taken into account in
the estimation of distances, angles and torsion angles
;
loop_
    _geom_bond_atom_site_label_1
    _geom_bond_atom_site_label_2
    _geom_bond_site_symmetry_1
    _geom_bond_site_symmetry_2
    _geom_bond_distance
    _geom_bond_publ_flag
    Cl1 C3 . . 1.731(4) .
    O1 C8 . . 1.266(4) .
    N1 N2 . . 1.293(4) .
    N1 C1 . . 1.400(4) .
    N2 C7 . . 1.352(4) .
    N1 H1 . . 0.9400 no
    C1 C2 . . 1.381(5) no
    C1 C6 . . 1.395(4) no
    C2 C3 . . 1.382(5) no
    C3 C4 . . 1.370(5) no
    C4 C5 . . 1.381(7) no
    C5 C6 . . 1.393(5) no
    C7 C8 . . 1.453(5) no
    C7 C12 . . 1.444(4) no
    C8 C9 . . 1.434(5) no
    C9 C10 . . 1.331(6) no
    C10 C11 . . 1.440(6) no
    C11 C16 . . 1.393(5) no
    C11 C12 . . 1.421(4) no
    C12 C13 . . 1.399(5) no
    C13 C14 . . 1.375(5) no
    C14 C15 . . 1.364(5) no
    C15 C16 . . 1.364(7) no
    C2 H2 . . 0.9300 no
    C4 H4 . . 0.9300 no
    C5 H5 . . 0.9300 no
    C6 H6 . . 0.9300 no
    C9 H9 . . 0.9300 no
    C10 H10 . . 0.9300 no
    C13 H13 . . 0.9300 no
    C14 H14 . . 0.9300 no
    C15 H15 . . 0.9300 no
    C16 H16 . . 0.9300 no
loop_
    _geom_angle_atom_site_label_1
    _geom_angle_atom_site_label_2
    _geom_angle_atom_site_label_3
    _geom_angle_site_symmetry_1
    _geom_angle_site_symmetry_2
    _geom_angle_site_symmetry_3
    _geom_angle
    _geom_angle_publ_flag
    N2 N1 C1 . . . 118.7(3) .
    N1 N2 C7 . . . 118.8(3) .
    C1 N1 H1 . . . 121.00 no
    N2 N1 H1 . . . 120.00 no
    N1 C1 C6 . . . 117.8(3) .
    C2 C1 C6 . . . 120.2(3) no
    N1 C1 C2 . . . 121.9(3) .
    C1 C2 C3 . . . 119.0(3) no
    Cl1 C3 C4 . . . 119.2(3) .
    Cl1 C3 C2 . . . 119.2(3) .
    C2 C3 C4 . . . 121.6(3) no
    C3 C4 C5 . . . 119.6(4) no
    C4 C5 C6 . . . 120.0(3) no
    C1 C6 C5 . . . 119.5(3) no
    C8 C7 C12 . . . 121.1(3) no
    N2 C7 C8 . . . 123.5(3) .
    N2 C7 C12 . . . 115.4(3) .
    C7 C8 C9 . . . 116.2(3) no
    O1 C8 C9 . . . 121.9(3) .
    O1 C8 C7 . . . 121.9(3) .
    C8 C9 C10 . . . 122.9(4) no
    C9 C10 C11 . . . 122.4(4) no
    C12 C11 C16 . . . 119.6(3) no
    C10 C11 C12 . . . 118.4(3) no
    C10 C11 C16 . . . 122.0(3) no
    C11 C12 C13 . . . 117.6(3) no
    C7 C12 C11 . . . 118.9(3) no
    C7 C12 C13 . . . 123.5(3) no
    C12 C13 C14 . . . 120.9(3) no
    C13 C14 C15 . . . 120.9(4) no
    C14 C15 C16 . . . 120.2(3) no
    C11 C16 C15 . . . 120.9(3) no
    C1 C2 H2 . . . 120.00 no
    C3 C2 H2 . . . 121.00 no
    C3 C4 H4 . . . 120.00 no
    C5 C4 H4 . . . 120.00 no
    C4 C5 H5 . . . 120.00 no
    C6 C5 H5 . . . 120.00 no
    C1 C6 H6 . . . 120.00 no
    C5 C6 H6 . . . 120.00 no
    C8 C9 H9 . . . 119.00 no
    C10 C9 H9 . . . 119.00 no
    C9 C10 H10 . . . 119.00 no
    C11 C10 H10 . . . 119.00 no
    C12 C13 H13 . . . 119.00 no
    C14 C13 H13 . . . 120.00 no
    C13 C14 H14 . . . 120.00 no
    C15 C14 H14 . . . 120.00 no
    C14 C15 H15 . . . 120.00 no
    C16 C15 H15 . . . 120.00 no
    C11 C16 H16 . . . 120.00 no
    C15 C16 H16 . . . 120.00 no
loop_
    _geom_torsion_atom_site_label_1
    _geom_torsion_atom_site_label_2
    _geom_torsion_atom_site_label_3
    _geom_torsion_atom_site_label_4
    _geom_torsion_site_symmetry_1
    _geom_torsion_site_symmetry_2
    _geom_torsion_site_symmetry_3
    _geom_torsion_site_symmetry_4
    _geom_torsion
    _geom_torsion_publ_flag
    C1 N1 N2 C7 . . . . -179.3(3) no
    N2 N1 C1 C2 . . . . -1.5(4) no
    N2 N1 C1 C6 . . . . 178.0(3) no
    N1 N2 C7 C8 . . . . 0.8(4) no
    N1 N2 C7 C12 . . . . -177.7(3) no
    N1 C1 C2 C3 . . . . 177.8(3) no
    C6 C1 C2 C3 . . . . -1.7(5) no
    N1 C1 C6 C5 . . . . -177.9(3) no
    C2 C1 C6 C5 . . . . 1.6(5) no
    C1 C2 C3 Cl1 . . . . -178.9(2) no
    C1 C2 C3 C4 . . . . 0.8(5) no
    Cl1 C3 C4 C5 . . . . 179.9(3) no
    C2 C3 C4 C5 . . . . 0.2(6) no
    C3 C4 C5 C6 . . . . -0.3(6) no
    C4 C5 C6 C1 . . . . -0.7(5) no
    N2 C7 C8 O1 . . . . 1.1(5) no
    N2 C7 C8 C9 . . . . -178.7(3) no
    C12 C7 C8 O1 . . . . 179.6(3) no
    C12 C7 C8 C9 . . . . -0.2(4) no
    N2 C7 C12 C11 . . . . 176.7(3) no
    N2 C7 C12 C13 . . . . -1.3(4) no
    C8 C7 C12 C11 . . . . -1.9(4) no
    C8 C7 C12 C13 . . . . -179.8(3) no
    O1 C8 C9 C10 . . . . -178.3(4) no
    C7 C8 C9 C10 . . . . 1.5(5) no
    C8 C9 C10 C11 . . . . -0.7(6) no
    C9 C10 C11 C12 . . . . -1.6(6) no
    C9 C10 C11 C16 . . . . 177.7(4) no
    C10 C11 C12 C7 . . . . 2.8(4) no
    C10 C11 C12 C13 . . . . -179.2(3) no
    C16 C11 C12 C7 . . . . -176.5(3) no
    C16 C11 C12 C13 . . . . 1.5(4) no
    C10 C11 C16 C15 . . . . -179.6(3) no
    C12 C11 C16 C15 . . . . -0.4(5) no
    C7 C12 C13 C14 . . . . 176.4(3) no
    C11 C12 C13 C14 . . . . -1.6(5) no
    C12 C13 C14 C15 . . . . 0.4(5) no
    C13 C14 C15 C16 . . . . 0.8(6) no
    C14 C15 C16 C11 . . . . -0.8(5) no
loop_
    _geom_hbond_atom_site_label_D
    _geom_hbond_atom_site_label_H
    _geom_hbond_atom_site_label_A
    _geom_hbond_site_symmetry_A
    _geom_hbond_distance_DH
    _geom_hbond_distance_HA
    _geom_hbond_distance_DA
    _geom_hbond_angle_DHA
    _geom_hbond_publ_flag
    N1 H1 O1 . 0.94 1.82 2.564(4) 135 yes
