# Supplementary material for: (E)-1-(3-Chloro­phen­yl)-2-(2-oxidonaphthalen-1-yl)diazen-1-ium
Source: Acta Crystallogr Sect E Struct Rep Online. 2013 Jun 8;69(Pt 7):o1021. doi: 10.1107/S1600536813014931 (PMC3772459; doi:10.1107/S1600536813014931)
Supplement: Supplementary file 2 [file e-69-o1021-Isup2.hkl]

#
# h,k,l, Fc-squared, Fo-squared, sigma(Fo-squared) and status flag
#
data_I
_shelx_title ' import in P 21/a            New: P21/c'
_shelx_refln_list_code          4
_shelx_F_calc_maximum      120.45
_exptl_crystal_F_000       583.90
_reflns_d_resolution_high  0.8318
 
loop_
 _symmetry_equiv_pos_as_xyz
 'x, y, z'
 '-x, y+1/2, -z+1/2'
 '-x, -y, -z'
 'x, -y-1/2, z-1/2'
 
_cell_length_a    16.3400
_cell_length_b     5.7665
_cell_length_c    15.6320
_cell_angle_alpha  90.000
_cell_angle_beta  113.604
_cell_angle_gamma  90.000
 
_shelx_F_squared_multiplier     1.000
 
loop_
 _refln_index_h
 _refln_index_k
 _refln_index_l
 _refln_F_squared_calc
 _refln_F_squared_meas
 _refln_F_squared_sigma
 _refln_observed_status
   4   0   0      190.90      238.00      8.41 o
   5   0   0     1265.13     1157.95     31.25 o
   6   0   0      727.26      730.83     20.84 o
   7   0   0      484.31      434.73     21.64 o
   8   0   0     1149.23     1059.78     40.07 o
   9   0   0       45.43       37.26     10.02 o
  10   0   0      110.24       89.75     11.22 o
  11   0   0        1.18        0.00      7.21 o
  12   0   0        0.42        6.41      9.22 o
  13   0   0       38.73       37.26     12.42 o
  14   0   0       19.46       27.25     14.42 o
  15   0   0       35.13       39.67     10.02 o
  16   0   0        0.58       -0.40      6.01 o
  17   0   0        8.43        1.60     10.02 o
  18   0   0        0.05       10.42     10.82 o
   2   1   0       67.73       53.29      5.21 o
   3   1   0     1902.89     1693.97     34.54 o
   4   1   0        5.29       -2.78      3.41 o
   5   1   0     2290.84     2034.08     41.31 o
   6   1   0      152.43      144.00      6.35 o
   7   1   0       38.77       21.75      6.61 o
   8   1   0       54.14       74.87      4.81 o
   9   1   0        0.73       -1.74      3.36 o
  10   1   0       79.84       67.85      7.63 o
  11   1   0      398.20      403.47     17.14 o
  12   1   0      261.69      288.74     17.23 o
  13   1   0      117.15      115.82      8.64 o
  14   1   0       12.91        4.37      4.85 o
  15   1   0        9.67        7.61      6.01 o
  16   1   0        0.03        4.90      6.06 o
  17   1   0        3.61        0.72      5.80 o
   0   2   0       66.14       44.40      2.68 o
   1   2   0        0.68        2.67      1.43 o
   2   2   0     1184.31     1081.46     22.12 o
   3   2   0      401.34      391.43      9.62 o
   4   2   0        1.62        8.28      2.40 o
   5   2   0      282.69      286.21      9.02 o
   6   2   0       83.54       89.00      4.22 o
   7   2   0       12.48       11.27      6.61 o
   8   2   0        4.90        8.62      2.73 o
   9   2   0      244.61      242.38      9.82 o
  10   2   0       88.50       86.50      5.46 o
  11   2   0      490.84      537.87     17.42 o
  12   2   0       19.42       15.72      4.95 o
  13   2   0      142.66      171.13      9.40 o
  14   2   0       16.15       10.66      5.33 o
  15   2   0        0.32        7.30     10.42 o
  16   2   0        0.02       -6.81      6.81 o
  17   2   0        0.03       -8.73      8.73 o
   1   3   0       84.06       90.88      3.18 o
   2   3   0     1320.34     1341.89     27.47 o
   3   3   0      393.42      362.02      9.03 o
   4   3   0       37.76       32.86      4.81 o
   5   3   0     1645.12     1772.05     32.01 o
   6   3   0       25.49       28.70      2.51 o
   7   3   0      315.55      348.67      9.02 o
   8   3   0       38.27       35.77      3.18 o
   9   3   0       98.09       91.02      9.22 o
  10   3   0      100.85       87.87      7.01 o
  11   3   0       20.25       13.42      4.61 o
  12   3   0        5.42       -3.69      7.61 o
  13   3   0       15.81       20.23      5.10 o
  14   3   0        0.01        5.05     10.42 o
  15   3   0        5.23        5.55      6.21 o
  16   3   0        0.81      -10.82     10.82 o
   0   4   0      262.19      240.40     10.02 o
   1   4   0       18.60       19.74      2.20 o
   2   4   0       75.99       80.49      4.01 o
   3   4   0        0.78        3.58      3.61 o
   4   4   0        4.25        4.01      1.92 o
   5   4   0       55.27       49.38      4.01 o
   6   4   0       22.21       20.79      3.03 o
   7   4   0      402.67      432.53     12.11 o
   8   4   0       44.58       40.37      3.81 o
   9   4   0      247.11      265.36     10.49 o
  10   4   0       48.40       61.78      7.41 o
  11   4   0       22.78       32.62      6.01 o
  12   4   0        0.09       -5.39      5.39 o
  13   4   0       15.84        8.73      5.26 o
  14   4   0        2.36       -7.50      7.50 o
   1   5   0        5.93        3.21      2.00 o
   2   5   0       98.12      100.57      5.21 o
   3   5   0       43.76       41.27      4.01 o
   4   5   0       72.22       70.77      3.41 o
   5   5   0        0.22        0.53      2.60 o
   6   5   0        3.34       -0.44      3.08 o
   7   5   0        7.75       11.52      3.53 o
   8   5   0       10.67        4.99      3.82 o
   9   5   0       64.10       50.97      8.01 o
  10   5   0       19.89       13.75      5.81 o
  11   5   0        6.33       -1.39      5.18 o
  12   5   0        2.18        6.03     13.62 o
   2   6   0      234.58      244.41      9.62 o
   3   6   0        1.45        2.40      3.21 o
   4   6   0       61.09       45.68      4.41 o
   5   6   0       13.88       10.82      5.21 o
   6   6   0        1.57        0.80      4.81 o
   7   6   0        6.01       14.82      6.41 o
   8   6   0        1.41        2.51      2.27 o
   9   6   0        7.44       11.30      3.36 o
 -18   1   1        2.39       17.36     11.02 o
 -17   1   1        0.19       -5.58      7.56 o
 -16   1   1      112.09      127.46     12.02 o
 -15   1   1        1.27       -3.76      5.93 o
 -14   1   1       25.71       29.40      7.32 o
 -13   1   1       80.88       69.03      8.47 o
 -12   1   1        5.05        5.73      4.75 o
 -11   1   1       20.25       15.84      7.81 o
 -10   1   1        3.41       -1.89      3.50 o
  -9   1   1       51.26       50.66      9.02 o
  -8   1   1      685.22      741.03     18.10 o
  -7   1   1      132.17       98.99      6.41 o
  -6   1   1     1027.34      999.03     22.84 o
  -5   1   1       45.98       58.51      3.12 o
  -4   1   1       64.94       62.49      3.41 o
  -3   1   1      863.52      814.14     16.01 o
   2   1   1     2095.04     1759.24     36.07 o
   3   1   1     3233.65     2908.93     69.98 o
   4   1   1       72.74       93.37     12.22 o
   5   1   1     2033.26     2038.68     42.11 o
   6   1   1     1126.45     1145.45     26.15 o
   7   1   1     1486.92     1605.07     34.31 o
   8   1   1      299.09      304.16      9.19 o
   9   1   1      335.38      320.64     11.19 o
  10   1   1      134.82      109.63      6.90 o
  11   1   1      182.27      197.48      9.62 o
  12   1   1       10.53       14.31     10.22 o
  13   1   1       42.04       45.14      7.48 o
  14   1   1       57.86       35.43      7.12 o
  15   1   1        6.75        2.94      4.95 o
  16   1   1        5.15        1.62      5.85 o
  17   1   1       37.59       29.38     11.42 o
 -17   2   1        0.90        4.74      6.02 o
 -16   2   1       27.39       25.10      7.21 o
 -15   2   1       12.56        5.83      7.41 o
 -14   2   1       24.71       18.93      8.41 o
 -13   2   1        0.48        0.14      6.01 o
 -12   2   1      201.05      172.25     12.62 o
 -11   2   1      439.88      464.40     14.63 o
 -10   2   1       97.18      104.91      9.02 o
  -9   2   1      202.74      189.02      7.98 o
  -8   2   1      217.02      212.11      8.41 o
  -7   2   1      110.98      109.20      5.61 o
  -6   2   1       15.29       30.62      9.02 o
  -5   2   1       88.12       92.69      4.33 o
  -4   2   1      853.31      889.46     23.64 o
  -3   2   1      387.87      276.84      6.24 o
  -2   2   1     1704.88     1639.62     36.46 o
  -1   2   1     4313.31     3854.67     63.03 o
   0   2   1       11.69        7.38      1.20 o
   1   2   1      131.81      124.03      3.58 o
   2   2   1       10.10       11.46      2.20 o
   3   2   1       33.51       35.07      2.60 o
   4   2   1     1298.79     1166.42     25.70 o
   5   2   1       17.86       29.14      5.01 o
   6   2   1     1156.68     1130.94     23.54 o
   7   2   1      100.24      100.93      5.52 o
   8   2   1       86.04       75.94      5.80 o
   9   2   1        0.07        4.74      3.53 o
  10   2   1      401.93      454.88     15.59 o
  11   2   1       83.00      100.48      8.41 o
  12   2   1      445.59      479.54     18.28 o
  13   2   1        0.04       -6.81      6.81 o
  14   2   1       47.18       50.53      8.04 o
  15   2   1        8.01       15.87      6.07 o
  16   2   1        0.35       -2.92      6.44 o
 -16   3   1        3.09        3.40      5.93 o
 -15   3   1       11.51        0.60      9.22 o
 -14   3   1        9.85        8.49      6.61 o
 -13   3   1       68.42       58.93     12.22 o
 -12   3   1        2.62       -7.61      7.61 o
 -11   3   1        7.79       -3.23      4.61 o
 -10   3   1      159.91      165.38      7.77 o
  -9   3   1       52.34       62.77      9.42 o
  -8   3   1       50.68       52.12      4.61 o
  -7   3   1      181.34      222.67      9.82 o
  -6   3   1      506.36      560.55     12.01 o
  -5   3   1      476.17      527.90     11.35 o
  -4   3   1      517.12      621.85     12.93 o
  -3   3   1     1189.29     1200.17     34.46 o
  -2   3   1     1721.63     1750.20     30.67 o
  -1   3   1      106.55      110.81      2.90 o
   0   3   1        4.74        6.19      1.51 o
   1   3   1      482.31      506.35     14.63 o
   2   3   1       72.82       78.81      3.09 o
   3   3   1       19.70       23.53      2.11 o
   4   3   1       95.74       97.68      3.85 o
   5   3   1        7.33       12.33      3.18 o
   6   3   1       70.76       71.23     10.22 o
   7   3   1      149.99      147.95      8.27 o
   8   3   1       11.68        8.26      4.04 o
   9   3   1        0.80        4.21      3.68 o
  10   3   1       33.61       50.49      6.16 o
  11   3   1        0.17        3.61      5.95 o
  12   3   1        2.28        8.16      7.01 o
  13   3   1        7.65       10.99      7.81 o
  14   3   1       10.96       13.36      6.26 o
  15   3   1        3.69        2.23      6.73 o
 -15   4   1        7.46       -1.51      6.09 o
 -14   4   1        0.23       -1.33      7.12 o
 -13   4   1       11.28       11.95      6.91 o
 -12   4   1       18.14       19.12      6.44 o
 -11   4   1       58.92       64.29      5.93 o
 -10   4   1       19.83       10.95      4.41 o
  -9   4   1        1.21       -0.03      3.50 o
  -8   4   1       46.07       43.07      3.76 o
  -7   4   1       47.90       50.60      4.14 o
  -6   4   1        1.64        2.00      2.21 o
  -5   4   1        2.36        1.34      2.60 o
  -4   4   1        1.09       -1.37      1.92 o
  -3   4   1        1.84        4.01      2.06 o
  -2   4   1      104.25       97.95      4.81 o
  -1   4   1       38.78       57.58      3.21 o
   0   4   1      117.37      120.41      5.10 o
   1   4   1       18.91       17.49      7.81 o
   2   4   1       15.32       10.42      5.61 o
   3   4   1        1.47       -2.00      5.21 o
   4   4   1       28.30       28.71      4.01 o
   5   4   1       16.26       18.15      7.41 o
   6   4   1        2.66        7.61     10.62 o
   7   4   1      122.38      129.61      6.37 o
   8   4   1      827.74      946.24     24.69 o
   9   4   1      140.56      123.35      7.63 o
  10   4   1      133.94      121.65      7.87 o
  11   4   1       40.78       44.88      5.24 o
  12   4   1        0.84        0.92      4.48 o
  13   4   1        0.52       -3.02      4.33 o
  14   4   1        1.97       -1.77      6.61 o
 -12   5   1        0.00       -3.06      5.25 o
 -11   5   1        0.45        2.30      5.24 o
 -10   5   1        1.34        1.07      4.89 o
  -9   5   1        0.04        3.33      2.96 o
  -8   5   1       15.75       21.60      7.41 o
  -7   5   1        0.08        0.11      2.73 o
  -6   5   1       42.02       44.72      8.21 o
  -5   5   1        0.94        1.25      2.21 o
  -4   5   1       97.37      104.37      3.85 o
  -3   5   1       45.41       40.90      2.37 o
  -2   5   1       28.54       30.14      2.00 o
  -1   5   1       67.41       60.13      3.82 o
   0   5   1        2.17        3.21      4.01 o
   1   5   1       28.65       34.06      6.01 o
   2   5   1        0.13        2.00      4.81 o
   3   5   1       23.48       26.44      4.41 o
   4   5   1       61.60       64.11      6.41 o
   5   5   1       21.61       21.24      5.21 o
   6   5   1        4.72        4.41      2.40 o
   7   5   1        9.14        5.81      2.47 o
   8   5   1        0.54       -0.13      2.50 o
   9   5   1       56.99       63.14      5.19 o
  10   5   1        2.96        1.08      3.55 o
  11   5   1        0.09        0.61      4.37 o
  12   5   1        1.49       -2.93      5.61 o
  -9   6   1        9.84        5.15      4.95 o
  -8   6   1        2.84        6.28      3.82 o
  -7   6   1        0.42        2.12      2.47 o
  -6   6   1       24.51       16.97      2.47 o
  -5   6   1       98.61       94.16      6.81 o
  -4   6   1      147.03      156.66      8.01 o
   0   6   1       10.58        5.61      1.60 o
   1   6   1       33.99       30.85      3.21 o
   2   6   1        2.80        5.61      3.21 o
   3   6   1       17.87       13.22      4.01 o
   4   6   1       37.92       35.66      5.61 o
   5   6   1        4.53        8.41      5.61 o
   6   6   1        3.05        6.81      5.21 o
   7   6   1        0.08        2.00      4.41 o
   8   6   1        0.70       -6.41      6.41 o
 -18   0   2       33.80       42.47     24.04 o
 -17   0   2       11.07        5.21     11.62 o
 -16   0   2       10.56        2.40     10.42 o
 -15   0   2       20.07       14.42     11.22 o
 -14   0   2       94.50      105.38     16.03 o
 -13   0   2       31.52       32.45      8.41 o
 -12   0   2      210.54      222.37     11.62 o
 -11   0   2      107.37      113.39      9.22 o
 -10   0   2      443.57      463.98     18.43 o
  -9   0   2     2680.28     3001.45     78.93 o
  -8   0   2       40.97       34.86      7.21 o
  -7   0   2    13351.97    13226.66    306.12 o
  -6   0   2      578.96      663.12     19.63 o
  -5   0   2     3465.61     3073.97     74.12 o
  -4   0   2     1747.53     1508.14     40.47 o
  -2   0   2     3555.90     3173.34    105.78 o
   2   0   2     3465.17     2774.27     67.71 o
   3   0   2      993.07      771.70     31.65 o
   4   0   2      246.42      185.91     10.02 o
   5   0   2     1969.85     1863.94     46.88 o
   6   0   2     1114.54     1023.32     28.05 o
   7   0   2      431.72      467.59     16.43 o
   8   0   2       34.51       42.87      5.21 o
   9   0   2        4.33       10.02      4.41 o
  10   0   2      177.38      182.71     10.82 o
  11   0   2       41.78       63.31      9.22 o
  12   0   2      195.18      172.29     11.62 o
  13   0   2       17.05       26.85      7.61 o
  14   0   2       92.99      114.59     13.22 o
  15   0   2        0.02       11.62      8.81 o
  16   0   2        0.29       -1.60     11.62 o
  17   0   2        4.95        3.61     11.62 o
 -18   1   2        0.37        1.98     14.22 o
 -17   1   2       12.24       12.83      9.46 o
 -16   1   2       24.24       24.24      8.52 o
 -15   1   2       49.52       44.13      9.58 o
 -14   1   2        0.30       -4.22      4.22 o
 -13   1   2        9.27       12.34      5.08 o
 -12   1   2        0.01       -2.67     14.02 o
 -11   1   2        2.35       -1.09      3.53 o
 -10   1   2       66.40       64.78     11.02 o
  -9   1   2        1.02       -0.80      2.83 o
  -8   1   2      671.07      645.56     13.44 o
  -7   1   2      160.23      178.22      6.09 o
  -6   1   2      350.41      282.48      6.52 o
  -5   1   2        7.78       -0.71      2.40 o
  -4   1   2       39.67       32.31      2.40 o
  -3   1   2     1167.25     1096.81     20.12 o
  -2   1   2     2683.46     2358.68     46.03 o
  -1   1   2      512.52      488.82     18.03 o
   0   1   2     1871.36     1610.31     57.70 o
   1   1   2      803.93      719.10     13.59 o
   2   1   2     2402.69     2054.72     40.99 o
   3   1   2       38.33       49.21      3.01 o
   4   1   2       36.91       40.37      3.62 o
   5   1   2        0.98        8.08      7.61 o
   6   1   2     2338.32     2415.00     59.65 o
   7   1   2      107.43       99.23     12.62 o
   8   1   2       70.39       70.59      5.70 o
   9   1   2      106.08       91.33      5.97 o
  10   1   2        8.57        8.83      4.10 o
  11   1   2       10.16       14.26      4.22 o
  12   1   2       64.20       63.52      6.50 o
  13   1   2       14.32        4.74      4.38 o
  14   1   2        1.59        4.03      5.39 o
  15   1   2       21.40       20.20      6.65 o
  16   1   2        1.35        9.47      5.85 o
 -17   2   2        7.39        4.13      6.65 o
 -16   2   2        1.51       14.63     11.42 o
 -15   2   2        4.97        7.29      5.70 o
 -14   2   2        2.02        1.19      3.94 o
 -13   2   2      129.07      140.05      9.77 o
 -12   2   2       72.75       68.46      6.73 o
 -11   2   2       22.73       25.51      4.66 o
 -10   2   2        3.55        0.08      6.61 o
  -9   2   2      164.83      160.67      7.41 o
  -8   2   2       43.99       37.59      7.21 o
  -7   2   2      525.12      557.38     14.23 o
  -6   2   2       75.63       80.62      4.22 o
  -5   2   2       80.00       97.44      4.60 o
  -4   2   2      240.32      215.76      8.81 o
  -3   2   2       51.94       46.52      3.03 o
  -2   2   2      196.54      161.30      4.73 o
  -1   2   2       19.53       19.14      1.17 o
   0   2   2       61.26       82.89      4.51 o
   1   2   2      350.61      351.95     11.57 o
   2   2   2     1001.62      909.62     17.09 o
   3   2   2      102.37      104.74      5.41 o
   4   2   2     1142.39     1284.90     35.08 o
   5   2   2      248.52      235.30      9.30 o
   6   2   2      521.30      635.58     20.41 o
   7   2   2       56.08       45.37      5.65 o
   8   2   2        6.06       -0.92      3.25 o
   9   2   2      116.96      122.41     11.02 o
  10   2   2       37.47       43.69      6.33 o
  11   2   2      147.90      144.64      7.59 o
  12   2   2       18.43       22.13      7.01 o
  13   2   2        1.98       -4.47      7.81 o
  14   2   2       39.42       51.57     15.83 o
  15   2   2        2.48        5.94      7.19 o
  16   2   2        0.00       10.12      7.81 o
 -16   3   2       33.17       30.42      7.81 o
 -15   3   2        2.78        1.57      4.62 o
 -14   3   2       27.95       19.83      4.48 o
 -13   3   2       33.62       28.49      5.15 o
 -12   3   2      152.37      171.95     16.43 o
 -11   3   2      131.71      116.84     24.04 o
 -10   3   2      470.62      565.43     14.28 o
  -9   3   2      522.68      571.46     13.49 o
  -8   3   2       19.03       18.45      3.98 o
  -7   3   2       21.10       26.45      3.14 o
  -6   3   2       27.57       27.83      2.83 o
  -5   3   2      447.91      422.92      9.69 o
  -4   3   2      248.90      260.93     17.63 o
  -3   3   2      164.72      179.70      4.66 o
  -2   3   2      307.16      256.19      5.38 o
  -1   3   2      480.80      473.67     13.74 o
   0   3   2      620.52      607.69     17.79 o
   1   3   2       23.93        8.54      8.81 o
   2   3   2      323.87      307.32     14.62 o
   3   3   2       85.75       78.86      2.93 o
   4   3   2       18.97       16.94      2.57 o
   5   3   2        6.18        7.54      8.61 o
   6   3   2        4.89        2.14      4.62 o
   7   3   2        2.36        5.85      3.53 o
   8   3   2      204.75      236.51      9.81 o
   9   3   2      146.70      156.05      8.77 o
  10   3   2       34.53       44.01      4.67 o
  11   3   2        2.77       -5.41      5.41 o
  12   3   2        6.62        4.93      4.43 o
  13   3   2        0.25       -1.43      5.21 o
  14   3   2        3.00        4.20      4.97 o
  15   3   2        2.51       -1.53      4.78 o
 -15   4   2        5.89       15.93     17.03 o
 -14   4   2        0.32        0.90      4.53 o
 -13   4   2        0.20        3.84      5.18 o
 -12   4   2       19.44       27.41     13.62 o
 -11   4   2        6.61        5.61      5.61 o
 -10   4   2       88.43       78.60      5.76 o
  -9   4   2        0.21        0.32      4.61 o
  -8   4   2      152.88      152.14     11.82 o
  -7   4   2       16.50       21.43      3.55 o
  -6   4   2       22.14       28.41      3.09 o
  -5   4   2      180.96      184.11      6.18 o
  -4   4   2       41.84       45.09      4.61 o
  -3   4   2       31.69       25.50      2.21 o
  -2   4   2       37.01       42.05      4.41 o
  -1   4   2       54.54       50.57      3.97 o
   0   4   2      122.07      121.76      5.80 o
   1   4   2        0.69        0.33      3.25 o
   2   4   2        2.08        7.42      6.41 o
   3   4   2      108.34       89.75      9.22 o
   4   4   2       29.99       31.67      2.80 o
   5   4   2        1.48        1.91      2.00 o
   6   4   2       19.95       29.32      5.01 o
   7   4   2      315.84      365.66     10.08 o
   8   4   2      274.53      290.05      9.40 o
   9   4   2       11.97        6.33      4.00 o
  10   4   2        1.72        3.01      4.21 o
  11   4   2       26.09       21.25     10.02 o
  12   4   2       11.97       18.86      8.01 o
  13   4   2        1.82        5.06      4.62 o
 -13   5   2        9.91       11.14      6.67 o
 -12   5   2        0.23       -1.55      3.85 o
 -11   5   2        0.29        2.04      4.14 o
 -10   5   2       11.78       12.64      3.58 o
  -9   5   2        3.34        8.54      3.26 o
  -8   5   2        6.79        2.06      2.73 o
  -7   5   2        1.65        0.67      2.59 o
  -6   5   2        0.08       -0.67      2.42 o
  -5   5   2       75.14       76.52      7.21 o
  -4   5   2       29.21       29.36      2.21 o
  -3   5   2        0.52       -0.04      2.80 o
  -2   5   2        0.95        2.87      3.25 o
  -1   5   2       11.28       14.33      4.01 o
   0   5   2       68.21       75.32      5.48 o
   1   5   2       43.53       38.06      6.41 o
   2   5   2      186.03      188.72     14.82 o
   3   5   2      123.47      127.41     11.62 o
   4   5   2       11.96        3.61      6.81 o
   5   5   2       21.58       16.83      5.21 o
   6   5   2        2.41        2.16      5.61 o
   7   5   2       12.74        8.72      2.23 o
   8   5   2       21.66       19.87      7.81 o
   9   5   2       31.39       28.81      4.37 o
  10   5   2        2.53        0.36      3.75 o
  11   5   2        6.35        7.20      4.04 o
  -9   6   2        8.84       11.66      3.81 o
  -8   6   2        1.64       -3.11     11.62 o
  -7   6   2        4.11        3.53      2.67 o
  -6   6   2       11.73       14.24      2.42 o
  -5   6   2       28.71       29.82      2.51 o
  -4   6   2       43.53       39.75      4.01 o
  -3   6   2       29.92       24.67      4.61 o
  -2   6   2       20.70       26.44      4.01 o
  -1   6   2        6.25        3.21      4.01 o
   0   6   2        1.94       -1.20      3.21 o
   1   6   2        3.81       11.62      8.01 o
   2   6   2        0.45        0.40      3.61 o
   3   6   2       18.77       21.64      4.81 o
   4   6   2        3.21       -0.80      4.81 o
   5   6   2        0.70       13.62      6.41 o
   6   6   2        0.36       -5.21      5.21 o
   7   6   2        0.47       -3.21      6.41 o
 -18   1   3        8.59       24.23      7.98 o
 -17   1   3        8.08       -3.45     11.47 o
 -16   1   3       47.47       56.67      9.02 o
 -15   1   3        0.11       -5.01      5.01 o
 -14   1   3        3.60       -2.61      4.26 o
 -13   1   3       19.65       33.03      7.01 o
 -12   1   3        6.75       12.64      4.62 o
 -11   1   3      239.48      224.32      7.87 o
 -10   1   3      118.12       91.96      5.41 o
  -9   1   3      971.18     1043.25     21.64 o
  -8   1   3      480.52      497.49     12.09 o
  -7   1   3      169.40      171.05      5.52 o
  -6   1   3       48.78       58.61      3.53 o
  -5   1   3     1088.77      920.21     17.28 o
  -4   1   3      951.93      822.52     16.29 o
  -3   1   3      860.51      990.98     18.27 o
  -1   1   3     4848.69     4500.09     74.20 o
   0   1   3     6952.71     7232.96    117.08 o
   1   1   3      530.77      470.16      9.20 o
   2   1   3      341.44      304.82      6.80 o
   3   1   3     1023.06     1092.47     23.57 o
   4   1   3      481.11      495.66     13.63 o
   5   1   3      399.41      476.50     12.13 o
   6   1   3      550.79      532.88     17.03 o
   7   1   3      125.15      123.17      6.52 o
   8   1   3      376.85      368.08     10.75 o
   9   1   3      112.86       94.32      5.87 o
  10   1   3       10.83        2.31      4.67 o
  11   1   3      178.05      179.54     14.42 o
  12   1   3        6.86        1.91      6.61 o
  13   1   3       25.52       14.67     12.22 o
  14   1   3        7.06       -0.96      5.39 o
  15   1   3        0.10       -8.21      8.21 o
  16   1   3       41.97       67.96      9.20 o
 -18   2   3        2.19       -3.72      8.44 o
 -17   2   3        5.88        0.75      6.73 o
 -16   2   3       12.45       22.53      5.48 o
 -15   2   3        2.15       -4.44      8.61 o
 -14   2   3       62.40       70.30      6.83 o
 -13   2   3      176.75      199.57     11.82 o
 -12   2   3       96.29       85.21      7.81 o
 -11   2   3      111.81      109.62      6.44 o
 -10   2   3       30.34       33.11      3.82 o
  -9   2   3      184.65      185.79      6.78 o
  -8   2   3      366.56      363.00     10.62 o
  -7   2   3      450.98      442.08     10.72 o
  -6   2   3      569.39      492.03     10.77 o
  -5   2   3      108.20       98.40      5.21 o
  -4   2   3     2556.74     2503.72     43.20 o
  -3   2   3      183.69      212.81      5.10 o
  -2   2   3      123.00      147.50      4.41 o
  -1   2   3      845.69      847.94     14.73 o
   0   2   3        6.55       16.86      1.55 o
   1   2   3      292.08      251.02      7.01 o
   2   2   3      143.78      124.40      4.61 o
   3   2   3     4175.60     4224.35     71.95 o
   4   2   3        6.70       16.14      2.83 o
   5   2   3       28.57       37.26      3.63 o
   6   2   3      285.98      304.10     25.44 o
   7   2   3      345.89      352.54     11.36 o
   8   2   3       54.01       47.47      6.61 o
   9   2   3      194.79      205.29      8.07 o
  10   2   3       35.22       35.15      6.81 o
  11   2   3       21.31       23.64      7.81 o
  12   2   3      109.08       73.05      6.50 o
  13   2   3       45.11       51.19     16.63 o
  14   2   3       10.76       11.56      5.08 o
  15   2   3        1.77        1.23      6.37 o
 -17   3   3       10.20        7.67      9.32 o
 -16   3   3        1.45        6.78      5.21 o
 -15   3   3       24.88       13.59      5.57 o
 -14   3   3       78.23       69.20     10.22 o
 -13   3   3      283.35      322.00     14.13 o
 -12   3   3       90.14       87.87      7.93 o
 -11   3   3      892.67     1014.07     28.35 o
 -10   3   3      153.35      149.11      7.31 o
  -9   3   3     1033.04     1055.92     27.55 o
  -8   3   3       23.04       26.37      4.07 o
  -7   3   3       19.77       20.43      5.21 o
  -6   3   3      275.58      288.15      9.62 o
  -5   3   3       24.14       22.36      3.18 o
  -4   3   3       21.95       23.21      8.21 o
  -3   3   3        6.51        9.82      3.81 o
  -2   3   3      127.55      102.77      2.65 o
  -1   3   3      329.16      355.33     11.47 o
   0   3   3      148.75      140.84      9.22 o
   1   3   3        0.00        3.79      5.21 o
   2   3   3        4.60        2.72      1.55 o
   3   3   3       90.21       81.38     10.22 o
   4   3   3        6.19        6.09      2.18 o
   5   3   3       62.18       51.91      3.70 o
   6   3   3       88.50       95.31      4.83 o
   7   3   3        7.84       16.27      7.01 o
   8   3   3        0.30        1.48      3.55 o
   9   3   3        0.43        3.01      3.18 o
  10   3   3        0.01       -3.41      4.12 o
  11   3   3       14.76        7.22      5.01 o
  12   3   3        2.75        5.58      4.38 o
  13   3   3        9.22        1.40      5.38 o
  14   3   3       18.60        9.70      5.61 o
 -15   4   3        5.82        1.74      5.39 o
 -14   4   3        0.46        6.73      5.81 o
 -13   4   3        8.63        6.29      4.72 o
 -12   4   3        0.07       -2.60      3.81 o
 -11   4   3       80.72       72.55      6.81 o
 -10   4   3        1.14        4.06      4.12 o
  -9   4   3      158.26      177.16      7.70 o
  -8   4   3       37.12       44.70      3.62 o
  -7   4   3       92.80      109.96      5.61 o
  -6   4   3       34.02       33.66      2.93 o
  -5   4   3        0.03        6.23      6.21 o
  -4   4   3       21.79       20.29      7.21 o
  -3   4   3        1.68        2.38      1.53 o
  -2   4   3        5.05       10.42      5.41 o
  -1   4   3       46.12       33.77      5.41 o
   0   4   3      619.37      654.40     19.81 o
   1   4   3      991.37     1029.97     42.07 o
   2   4   3      405.68      412.02     15.14 o
   3   4   3        2.34        9.17      5.76 o
   4   4   3       34.21       35.60      6.61 o
   5   4   3        0.01        0.44      3.01 o
   6   4   3        2.01        2.65      3.41 o
   7   4   3        0.78       -0.22      3.01 o
   8   4   3       15.98        7.16      6.61 o
   9   4   3       10.32        7.76      3.50 o
  10   4   3        4.56        6.85      4.17 o
  11   4   3       14.53       18.03      8.41 o
  12   4   3       20.09       20.19      5.65 o
  13   4   3        0.71       -1.34      4.73 o
 -13   5   3        1.78        4.87      5.11 o
 -12   5   3        0.00        0.50      5.41 o
 -11   5   3       48.89       55.24      5.61 o
 -10   5   3       10.40       11.89      4.30 o
  -9   5   3       14.49       21.74      4.07 o
  -8   5   3        0.05        0.96      3.14 o
  -7   5   3       15.31       11.44      3.29 o
  -6   5   3        4.97        6.09      2.59 o
  -5   5   3        5.79       12.18      2.37 o
  -4   5   3       34.10       40.57      3.21 o
  -3   5   3       32.05       43.95      8.21 o
  -2   5   3        4.05       17.21      4.41 o
  -1   5   3       11.25       11.31      7.61 o
   0   5   3      222.96      220.23     10.60 o
   1   5   3      180.57      207.61     11.12 o
   2   5   3      365.84      357.00     22.84 o
   3   5   3       15.43       19.23      7.21 o
   4   5   3       26.23       22.04      7.61 o
   5   5   3       20.18       23.24      9.62 o
   6   5   3       84.73       71.72      8.41 o
   7   5   3       72.77       58.45      3.58 o
   8   5   3       11.32       12.14      3.29 o
   9   5   3       34.14       25.92     13.62 o
  10   5   3        1.42        7.09      3.98 o
  -9   6   3        3.71        7.76      3.76 o
  -8   6   3       11.13        7.93      3.33 o
  -7   6   3        0.11        1.87      2.73 o
  -6   6   3        7.55        8.35      2.21 o
  -5   6   3        0.11       -0.27      2.96 o
  -4   6   3        9.57        8.99      3.75 o
  -3   6   3        7.64       11.10      4.33 o
  -2   6   3       13.92       14.02      5.10 o
  -1   6   3        4.36        3.81      3.81 o
   0   6   3        4.95       -4.81      4.81 o
   1   6   3        0.59        6.01      6.41 o
   2   6   3       13.70        6.41      8.81 o
   3   6   3       27.66       21.64      7.61 o
   4   6   3        0.45       -0.40      5.61 o
   5   6   3        1.38       -0.80      5.61 o
   6   6   3        1.69       -0.40      6.41 o
   7   6   3        0.33       -3.21      6.81 o
 -19   0   4        2.14       -2.00     15.23 o
 -18   0   4       37.98       34.46     15.23 o
 -17   0   4        6.50       10.42      6.41 o
 -16   0   4       56.89       30.05      8.01 o
 -15   0   4      421.56      448.76     23.24 o
 -14   0   4      117.83      127.41     12.02 o
 -13   0   4       21.14       20.43      6.41 o
 -12   0   4      101.75      115.79      9.62 o
 -11   0   4        9.97       10.82      5.61 o
 -10   0   4      222.34      207.15     10.42 o
  -9   0   4      136.05      193.13      8.81 o
  -8   0   4     3407.72     3451.01     84.54 o
  -7   0   4      654.32      614.63     19.23 o
  -6   0   4       23.53       24.44      4.01 o
  -5   0   4     3074.32     2896.88     70.52 o
  -4   0   4       87.88      101.37      5.61 o
  -3   0   4     8206.88     8787.99    203.54 o
  -2   0   4     5703.24     5117.41    119.80 o
  -1   0   4    14062.79    13483.90    303.71 o
   0   0   4     7094.38     6162.37    141.84 o
   1   0   4     1479.79     1426.80     35.66 o
   2   0   4      292.73      241.21      9.22 o
   3   0   4       47.88       43.27      4.81 o
   4   0   4      222.77      229.59     10.82 o
   5   0   4      135.03      155.06     12.82 o
   6   0   4      400.10      384.65     20.03 o
   7   0   4      540.11      540.51     26.04 o
   8   0   4      430.00      433.93     17.63 o
   9   0   4      263.18      276.47     13.22 o
  10   0   4      282.95      250.42     13.22 o
  11   0   4       20.59       10.42      6.81 o
  12   0   4       25.40       17.63      6.81 o
  13   0   4        2.98       10.42      9.62 o
  14   0   4       18.91        5.21      8.81 o
  15   0   4       61.99       64.11     12.02 o
 -19   1   4        0.21       -3.66     12.07 o
 -18   1   4        9.28        0.22     17.43 o
 -17   1   4        0.62       -8.21      8.21 o
 -16   1   4        0.01        7.84      7.69 o
 -15   1   4        6.75        0.89      4.14 o
 -14   1   4        0.33        0.00      4.53 o
 -13   1   4       44.14       34.51     12.22 o
 -12   1   4       26.34       20.91      4.95 o
 -11   1   4      123.95      122.51      5.93 o
 -10   1   4      306.10      274.79     12.22 o
  -9   1   4        2.85       -2.14      6.61 o
  -8   1   4      132.28      152.96      5.52 o
  -7   1   4       24.09       17.57      3.08 o
  -6   1   4        0.65        5.78      2.96 o
  -5   1   4      235.85      208.04      5.95 o
  -4   1   4       42.93       34.83      2.60 o
  -2   1   4       39.15       32.72      2.55 o
  -1   1   4    14508.74    14938.04    235.93 o
   0   1   4      470.00      468.94      9.49 o
   1   1   4      230.27      193.24      7.81 o
   2   1   4      114.94       96.88      3.75 o
   3   1   4      154.47      141.84      5.08 o
   4   1   4      127.46      124.07      6.29 o
   5   1   4      288.67      261.00     11.47 o
   6   1   4        3.38        8.81      7.01 o
   7   1   4        2.83        1.27      4.22 o
   8   1   4      303.17      324.89     12.43 o
   9   1   4        9.30       16.01     10.42 o
  10   1   4     1039.78     1137.73     28.71 o
  11   1   4        0.55       -2.05      5.01 o
  12   1   4        6.95        4.94      5.01 o
  13   1   4        0.01        3.59      5.26 o
  14   1   4        0.21       -4.79      4.79 o
  15   1   4        1.70       -5.85      5.85 o
 -18   2   4       15.75       10.53      7.79 o
 -17   2   4        4.72        5.74      5.24 o
 -16   2   4        4.87       -5.34      5.81 o
 -15   2   4        7.07        0.08      5.24 o
 -14   2   4      135.26      133.53     13.82 o
 -13   2   4       85.70       97.81      8.27 o
 -12   2   4       14.23        7.21      6.01 o
 -11   2   4        0.03       -0.03      3.55 o
 -10   2   4       81.82       84.77      5.38 o
  -9   2   4      164.78      171.25      7.08 o
  -8   2   4      134.28      128.74      4.95 o
  -7   2   4        3.32        4.44      3.08 o
  -6   2   4       67.90       72.52      3.68 o
  -5   2   4     1567.86     1711.80     34.66 o
  -4   2   4      304.73      321.47      7.47 o
  -3   2   4      393.42      425.26      9.05 o
  -2   2   4       83.27      110.82      3.61 o
  -1   2   4      772.39      817.31     15.42 o
   0   2   4       90.56       85.06      2.96 o
   1   2   4      584.81      522.16     11.04 o
   2   2   4      134.55      165.22      5.82 o
   3   2   4      174.30      198.03     10.62 o
   4   2   4      140.13      135.89      5.15 o
   5   2   4       41.08       42.44      3.38 o
   6   2   4      275.18      315.55      9.69 o
   7   2   4        0.35       -2.46      3.29 o
   8   2   4        2.46        0.78      4.89 o
   9   2   4        1.22        1.80      4.25 o
  10   2   4        4.27       11.21      4.95 o
  11   2   4        8.44        4.72      5.81 o
  12   2   4       17.57       10.35      5.08 o
  13   2   4        1.28        3.31      5.24 o
  14   2   4        8.99        0.30      9.02 o
  15   2   4        4.40       10.68     15.23 o
 -17   3   4        4.50        7.98      7.61 o
 -16   3   4        8.15       23.75      7.07 o
 -15   3   4       14.97       31.27      7.80 o
 -14   3   4       60.95       38.81      6.05 o
 -13   3   4       97.21      109.97      8.56 o
 -12   3   4       43.29       55.71      9.22 o
 -11   3   4       16.22        8.38      6.81 o
 -10   3   4     1084.64     1198.98     32.14 o
  -9   3   4       15.14       17.51      4.30 o
  -8   3   4        2.66        4.16      3.19 o
  -7   3   4       16.68       22.22      4.01 o
  -6   3   4      195.26      219.24      7.11 o
  -5   3   4      360.28      345.39     12.62 o
  -4   3   4      222.63      244.40      9.82 o
  -3   3   4      585.62      564.81     13.84 o
  -2   3   4       89.69       83.92      2.30 o
  -1   3   4      213.24      205.92     24.04 o
   0   3   4       40.91       46.99      4.97 o
   1   3   4      246.25      244.91     10.01 o
   2   3   4      256.78      250.87      5.83 o
   3   3   4      126.74      129.50      4.18 o
   4   3   4       79.02       82.01      4.61 o
   5   3   4      219.25      229.89      7.88 o
   6   3   4       31.43       32.74      3.90 o
   7   3   4       12.68       11.83      8.01 o
   8   3   4       54.24       40.44      5.50 o
   9   3   4        7.68        7.72      4.37 o
  10   3   4       26.34       19.42      4.38 o
  11   3   4        8.49        1.98      3.93 o
  12   3   4        6.33       18.98      7.61 o
  13   3   4        3.43       12.02      6.26 o
  14   3   4        0.72        6.11      5.15 o
 -15   4   4       73.19       80.30     18.03 o
 -14   4   4        0.86       -5.52      5.52 o
 -13   4   4       13.85        5.01      5.30 o
 -12   4   4        8.21        8.18      7.61 o
 -11   4   4        1.29        4.57      4.22 o
 -10   4   4        8.81       13.18      3.58 o
  -9   4   4        2.95       -0.70      3.45 o
  -8   4   4       50.13       53.12      4.30 o
  -7   4   4      262.27      278.14      8.97 o
  -6   4   4        2.43        6.63      2.30 o
  -5   4   4        4.82        6.26      3.81 o
  -4   4   4        7.43        8.11      4.21 o
  -3   4   4       14.59       15.11      6.61 o
  -2   4   4        5.49       -3.94      3.94 o
  -1   4   4       50.75       54.16      4.90 o
   0   4   4      244.45      258.67     10.88 o
   1   4   4        3.42        6.80     17.43 o
   2   4   4      276.01      274.04     11.89 o
   3   4   4        2.29        6.04      4.90 o
   4   4   4        0.55        1.70      4.21 o
   5   4   4       92.59       95.06      4.14 o
   6   4   4        2.53       -0.54      3.34 o
   7   4   4       13.29       10.30      3.72 o
   8   4   4       16.32       13.34      3.70 o
   9   4   4       14.70        4.18      5.41 o
  10   4   4        1.73       -1.46      3.93 o
  11   4   4        1.04        1.98      4.61 o
  12   4   4        1.68        8.04      5.70 o
 -13   5   4        4.34        7.97      4.07 o
 -12   5   4        1.90       -4.58      4.58 o
 -11   5   4        2.97       -3.14      3.36 o
 -10   5   4        6.02        2.46      4.41 o
  -9   5   4        0.35        6.08      3.26 o
  -8   5   4        8.45       14.00      3.55 o
  -7   5   4       24.58       19.52      2.93 o
  -6   5   4        7.29        5.48      2.18 o
  -5   5   4       13.67       11.18      1.94 o
  -4   5   4       21.54       28.52      5.19 o
  -3   5   4        3.19       -0.18      6.81 o
  -2   5   4        0.01       -0.40      4.82 o
  -1   5   4      164.10      163.44     10.34 o
   0   5   4       57.04       64.43      6.50 o
   1   5   4      456.41      498.67     18.39 o
   2   5   4        0.01       -5.08      5.08 o
   3   5   4        9.38        3.21      5.61 o
   4   5   4        3.62       19.63     10.02 o
   5   5   4       21.97       34.46     11.22 o
   6   5   4      184.31      219.57     19.63 o
   7   5   4       13.32       12.56      3.61 o
   8   5   4      105.58       98.82      8.41 o
   9   5   4        4.60        0.93      3.14 o
  10   5   4       14.55        8.14      5.41 o
  -9   6   4        0.09       -3.42      3.42 o
  -8   6   4        3.60        5.30      3.03 o
  -7   6   4        1.73        1.20      2.23 o
  -6   6   4       10.87        9.22      4.41 o
  -5   6   4       48.18       45.44      7.81 o
  -4   6   4       40.35       42.11      8.41 o
  -3   6   4        9.84        4.24      4.90 o
  -2   6   4        0.94        5.98      4.10 o
  -1   6   4        0.01        4.01      5.81 o
   0   6   4        1.59       -5.48      5.48 o
   1   6   4        1.25        6.81      8.01 o
   2   6   4        3.27        3.61      7.21 o
   3   6   4        8.01        9.22      6.81 o
   4   6   4        1.82        5.61      8.41 o
   5   6   4        0.11       -2.40      6.41 o
   6   6   4        0.53        0.00      7.61 o
 -19   1   5        0.20       -6.44      6.44 o
 -18   1   5       12.60       23.73      7.45 o
 -17   1   5        7.42        5.54      4.90 o
 -16   1   5        3.76       13.02      5.95 o
 -15   1   5       11.09       13.40      4.62 o
 -14   1   5      121.74      128.02      7.31 o
 -13   1   5       52.28       49.93      5.24 o
 -12   1   5       31.91       35.63      5.24 o
 -11   1   5      110.51      137.03      7.81 o
 -10   1   5        2.90       11.09      4.04 o
  -9   1   5     1251.70     1303.08     26.11 o
  -8   1   5       35.93       27.44      5.01 o
  -7   1   5        5.33       10.63      6.81 o
  -6   1   5     1229.08     1145.49     21.51 o
  -5   1   5      229.20      225.10      6.65 o
  -4   1   5       22.91       36.55      6.21 o
  -3   1   5       86.08      100.43      4.04 o
  -2   1   5     7623.71     8039.54    132.01 o
  -1   1   5     2828.63     2689.30     45.87 o
   0   1   5       85.60       89.97      4.25 o
   1   1   5      446.95      405.86      9.34 o
   2   1   5        4.52        3.04      2.40 o
   3   1   5      460.78      420.66      9.77 o
   4   1   5     1461.66     1616.27     34.84 o
   5   1   5       89.19       97.92      5.70 o
   6   1   5        2.26       -1.24      6.21 o
   7   1   5       14.69       13.98      3.93 o
   8   1   5       62.67       65.47      7.05 o
   9   1   5     1005.23     1123.21     27.04 o
  10   1   5        7.61       14.78      9.42 o
  11   1   5        0.94       -4.22      4.22 o
  12   1   5       37.86       39.67      6.00 o
  13   1   5        0.58       -3.82      4.79 o
  14   1   5        6.94       12.55      9.42 o
  15   1   5        0.33        7.37      7.07 o
 -18   2   5       25.51       18.95     10.19 o
 -17   2   5       12.68       15.88      7.01 o
 -16   2   5       24.41       11.99      6.60 o
 -15   2   5        3.20       -4.87      4.90 o
 -14   2   5        2.81        2.55      4.51 o
 -13   2   5       38.89       40.24      7.81 o
 -12   2   5       39.27       38.59      4.95 o
 -11   2   5      483.46      526.69     15.03 o
 -10   2   5        3.41       -4.21      4.21 o
  -9   2   5      227.26      227.05     11.62 o
  -8   2   5       46.34       55.06      4.33 o
  -7   2   5      235.69      192.57      6.21 o
  -6   2   5      375.78      396.75      9.77 o
  -5   2   5     2019.43     2166.77     37.53 o
  -4   2   5       23.18       35.75      2.96 o
  -3   2   5     2326.16     2263.79     39.05 o
  -2   2   5     1820.10     1814.60     32.86 o
  -1   2   5      832.36      807.63     15.30 o
   0   2   5      160.93      119.14      4.10 o
   1   2   5       11.15        8.61      8.01 o
   2   2   5       75.45       75.53      4.85 o
   3   2   5      393.96      379.50     11.27 o
   4   2   5     1580.02     1665.07     39.07 o
   5   2   5       34.61       34.31      4.14 o
   6   2   5        3.76        7.87      6.61 o
   7   2   5       21.55       29.45      4.85 o
   8   2   5       90.59      111.84      7.68 o
   9   2   5       20.48       23.59      5.58 o
  10   2   5       16.97        5.93      6.61 o
  11   2   5       53.48       46.96      4.90 o
  12   2   5       25.43       16.31      4.81 o
  13   2   5        0.02        4.81      5.38 o
  14   2   5       15.03       27.88      7.40 o
 -17   3   5        2.49       15.12      8.45 o
 -16   3   5        0.51        4.25      8.41 o
 -15   3   5       95.65      102.02     10.27 o
 -14   3   5       26.34       16.37      4.81 o
 -13   3   5      167.27      149.56      9.56 o
 -12   3   5       19.58       19.49      6.61 o
 -11   3   5       11.89       -3.66      7.41 o
 -10   3   5      105.46       92.20      5.76 o
  -9   3   5       72.40       74.22      4.33 o
  -8   3   5       49.89       46.69      3.75 o
  -7   3   5      150.28      165.58      5.38 o
  -6   3   5      124.38      127.02      6.41 o
  -5   3   5      135.79      153.63      4.95 o
  -4   3   5       18.83       15.09      2.60 o
  -3   3   5        0.02       -0.40      1.70 o
  -2   3   5        0.85       -1.25      1.25 o
  -1   3   5       14.25       15.03      3.21 o
   0   3   5       38.34       38.85      2.60 o
   1   3   5       81.53       80.50      2.65 o
   2   3   5       50.47       57.45      5.01 o
   3   3   5        3.92        2.28      4.61 o
   4   3   5       35.80       33.83      3.23 o
   5   3   5        0.31        1.25      2.90 o
   6   3   5        0.83       -1.07      4.81 o
   7   3   5        0.84       -0.93      3.98 o
   8   3   5        6.37        8.16      3.65 o
   9   3   5       15.06        9.37      5.01 o
  10   3   5        0.23       -1.82      6.41 o
  11   3   5        2.25       -1.45      5.15 o
  12   3   5        6.36        6.14      4.72 o
  13   3   5        1.44       10.29      5.24 o
 -15   4   5        0.46        5.21      5.02 o
 -14   4   5       17.06       15.83      5.77 o
 -13   4   5        9.23       12.42      7.21 o
 -12   4   5        4.40        3.37      5.03 o
 -11   4   5        3.85       14.59      5.21 o
 -10   4   5       51.52       56.90      5.70 o
  -9   4   5        0.91       -4.21      4.21 o
  -8   4   5       17.47       21.88      5.81 o
  -7   4   5       94.80      103.00      5.46 o
  -6   4   5        1.64        5.97      8.41 o
  -5   4   5       93.55      121.06     11.42 o
  -4   4   5       59.81       55.55      4.81 o
  -3   4   5        9.50       -3.45      5.48 o
  -2   4   5        0.82        7.67     13.62 o
  -1   4   5       17.44       17.19      6.81 o
   0   4   5       50.76       63.70      6.61 o
   1   4   5       49.99       46.31      8.01 o
   2   4   5        0.02        6.62      7.41 o
   3   4   5       16.03       22.44     10.22 o
   4   4   5       22.92       26.94      3.21 o
   5   4   5       29.84       23.63     10.62 o
   6   4   5      170.33      201.85     20.23 o
   7   4   5      212.45      212.20      9.06 o
   8   4   5       23.27       10.46      6.61 o
   9   4   5       12.71        4.50      7.21 o
  10   4   5        0.29        1.64      4.04 o
  11   4   5        2.88        4.24      5.01 o
 -13   5   5        0.51       11.54      4.78 o
 -12   5   5        1.48       -3.97      3.97 o
 -11   5   5        3.29       -5.48      6.61 o
 -10   5   5        0.25        1.77      2.98 o
  -9   5   5       10.24       13.45      5.01 o
  -8   5   5        0.80        2.15      4.61 o
  -7   5   5      121.44      121.89     14.02 o
  -6   5   5       43.73       54.37      3.34 o
  -5   5   5        6.83        4.86      4.22 o
  -4   5   5       49.30       49.27      6.16 o
  -3   5   5        2.57       -0.56      6.01 o
  -2   5   5       22.44       27.99      4.81 o
  -1   5   5       19.47       18.60      5.68 o
   0   5   5      113.86      116.26      8.35 o
   1   5   5       65.71       75.94      7.07 o
   2   5   5       50.46       42.74      7.81 o
   3   5   5       17.78        6.32      6.41 o
   4   5   5       13.92        8.01      6.81 o
   5   5   5      171.19      190.32     21.24 o
   6   5   5       27.02       20.43     17.23 o
   7   5   5      139.01      138.85      7.41 o
   8   5   5       36.87       36.89      4.21 o
   9   5   5        0.08       -1.35      4.12 o
  -9   6   5        0.52        1.06      3.00 o
  -8   6   5        0.73       -2.52      2.98 o
  -7   6   5       38.97       32.35      3.01 o
  -6   6   5       21.47       19.83      4.82 o
  -5   6   5       17.71       15.17      5.58 o
  -4   6   5       37.02       36.40      6.55 o
  -3   6   5        0.14       -0.81      4.72 o
  -2   6   5        4.13        5.94      4.89 o
  -1   6   5        0.01       -4.45      7.61 o
   0   6   5        4.35        6.94      4.90 o
   1   6   5        0.10       -4.72      4.72 o
   2   6   5        1.45       -9.62      9.62 o
   3   6   5        0.03       -7.21      9.62 o
   4   6   5       10.29       14.02     12.02 o
   5   6   5        2.03       14.42     16.83 o
 -19   0   6       17.16       31.25     10.82 o
 -18   0   6       56.99       53.69     12.82 o
 -17   0   6       13.66       -1.20      7.21 o
 -16   0   6        1.11        6.41      6.81 o
 -15   0   6        0.13       -1.20      6.01 o
 -14   0   6       15.90       23.24      7.21 o
 -13   0   6      115.10      119.00      9.62 o
 -12   0   6      146.22      129.82      9.22 o
 -11   0   6      504.09      565.35     21.24 o
 -10   0   6     1360.67     1488.91     41.27 o
  -9   0   6       50.29       46.88      5.61 o
  -8   0   6        1.32       -4.41      4.41 o
  -7   0   6     1585.17     1404.76     35.26 o
  -6   0   6       41.70       50.89      5.21 o
  -5   0   6      225.09      190.32      8.81 o
  -4   0   6     1329.10     1335.45     34.06 o
  -3   0   6     2224.57     2062.27     50.08 o
  -2   0   6       82.73      113.39      6.01 o
  -1   0   6       97.31       81.74      6.01 o
   0   0   6       33.85       36.46      4.41 o
   1   0   6      964.45      952.00     25.64 o
   2   0   6      208.14      201.94      8.81 o
   3   0   6        5.13        9.62      4.41 o
   4   0   6       95.46       82.14      7.21 o
   5   0   6       34.68       42.07      6.01 o
   6   0   6      303.73      297.30     20.03 o
   7   0   6      124.99      127.41     11.62 o
   8   0   6       68.44       56.09     13.22 o
   9   0   6      307.79      345.38     18.43 o
  10   0   6       61.74       59.30     10.02 o
  11   0   6       64.03       45.68     10.42 o
  12   0   6       84.66       95.36     11.62 o
  13   0   6        1.10       -1.60     10.42 o
  14   0   6       44.31       20.03     12.82 o
 -19   1   6        0.01       -2.09      7.51 o
 -18   1   6        0.70        4.03      7.41 o
 -17   1   6       53.05       57.04      7.59 o
 -16   1   6        1.14       -4.51      4.51 o
 -15   1   6        6.91        3.66      5.01 o
 -14   1   6       20.93       16.65      7.01 o
 -13   1   6       91.08       92.98      6.65 o
 -12   1   6       86.17       87.95      6.23 o
 -11   1   6        2.44        1.46     10.82 o
 -10   1   6     1182.50     1222.75     26.02 o
  -9   1   6        4.21        6.21      3.12 o
  -8   1   6       16.04        8.78      3.81 o
  -7   1   6       50.56       51.86      3.82 o
  -6   1   6       19.29        9.65      3.26 o
  -5   1   6       18.33       29.63      3.53 o
  -4   1   6        0.03        3.12      2.68 o
  -3   1   6      822.38      734.81     14.59 o
  -2   1   6      447.88      432.21      9.35 o
  -1   1   6      162.72      149.22      4.67 o
   0   1   6      119.22      122.34      4.95 o
   1   1   6     2780.14     2658.39     47.60 o
   2   1   6       68.93       71.10      5.41 o
   3   1   6      274.78      342.71      9.77 o
   4   1   6      126.71      132.84      6.23 o
   5   1   6      144.48      128.31      8.07 o
   6   1   6       68.39       86.33      7.87 o
   7   1   6       18.05       20.54      6.90 o
   8   1   6       54.30       49.58      5.93 o
   9   1   6       80.05       92.01      6.60 o
  10   1   6       11.52       14.75      6.61 o
  11   1   6        8.04        4.82      4.48 o
  12   1   6       20.40       17.32      6.23 o
  13   1   6        5.65       -2.30      5.58 o
  14   1   6        0.00        6.24      6.52 o
 -18   2   6        4.24        1.91      7.02 o
 -17   2   6        1.40        1.25      6.09 o
 -16   2   6        1.35        2.94      6.65 o
 -15   2   6       29.48       28.69      9.22 o
 -14   2   6        8.01       12.19      4.72 o
 -13   2   6      124.46      154.20      8.01 o
 -12   2   6      577.07      665.56     17.84 o
 -11   2   6      300.62      274.41      9.46 o
 -10   2   6        3.90       -3.01      3.53 o
  -9   2   6        9.87       10.53      7.01 o
  -8   2   6       93.13      101.19      4.90 o
  -7   2   6      193.34      202.66      6.21 o
  -6   2   6       40.97       24.56      4.61 o
  -5   2   6      453.97      489.41     12.22 o
  -4   2   6      873.09      906.53     17.57 o
  -3   2   6      256.52      281.10      7.22 o
  -2   2   6      556.24      651.87     30.45 o
  -1   2   6        1.85       -2.45      2.60 o
   0   2   6        7.18       15.34      4.21 o
   1   2   6       64.95       75.89      3.82 o
   2   2   6       44.73       39.42      3.82 o
   3   2   6      585.35      660.88     18.23 o
   4   2   6       43.98       41.57     10.42 o
   5   2   6      582.76      617.53     15.45 o
   6   2   6       54.63       55.05      4.30 o
   7   2   6        1.46        6.34      3.76 o
   8   2   6        2.34       -4.22      4.22 o
   9   2   6        0.07        1.60      7.21 o
  10   2   6        0.47       -6.21      6.21 o
  11   2   6        2.24        3.19      6.21 o
  12   2   6        0.15       -0.33      4.73 o
  13   2   6        0.21        0.77      6.97 o
 -17   3   6       58.12       72.92      9.16 o
 -16   3   6        3.56        4.24      7.46 o
 -15   3   6      102.02      123.38      9.24 o
 -14   3   6        2.62        7.24      7.02 o
 -13   3   6       79.62       75.87     10.02 o
 -12   3   6       10.63       13.60      4.22 o
 -11   3   6       73.43       86.32      5.52 o
 -10   3   6      129.36      140.71      6.78 o
  -9   3   6      192.51      222.98      7.65 o
  -8   3   6        2.68       -0.51      3.08 o
  -7   3   6       77.13       79.37      3.97 o
  -6   3   6       58.21       60.45      4.04 o
  -5   3   6        7.98       -0.06      2.79 o
  -4   3   6        8.61        9.66      4.01 o
  -3   3   6       10.63       12.50      2.40 o
  -2   3   6      215.06      220.91      5.65 o
  -1   3   6      265.86      261.36      9.42 o
   0   3   6        2.71        6.06     12.02 o
   1   3   6        3.64       -2.64      6.81 o
   2   3   6      239.74      218.18      6.22 o
   3   3   6        0.64       -0.07      2.78 o
   4   3   6      143.52      138.79      8.61 o
   5   3   6       65.27       66.56     11.02 o
   6   3   6        5.34        7.91      3.77 o
   7   3   6       21.97       28.02      5.21 o
   8   3   6       69.83       57.77      8.01 o
   9   3   6        3.90        9.84      8.21 o
  10   3   6        0.02        2.72      5.33 o
  11   3   6        2.95        3.86      8.41 o
  12   3   6        3.43        4.61      4.72 o
 -16   4   6       31.45       28.32      7.36 o
 -15   4   6        4.46        6.64      5.77 o
 -14   4   6       18.17       23.29      5.63 o
 -13   4   6       14.86       11.84      6.81 o
 -12   4   6        7.00        8.36      4.98 o
 -11   4   6       45.35       51.10      6.21 o
 -10   4   6        5.68        4.36      4.97 o
  -9   4   6        0.73        2.40      3.58 o
  -8   4   6      343.43      364.12     12.56 o
  -7   4   6        0.30        5.54      3.26 o
  -6   4   6      112.55      114.49      6.18 o
  -5   4   6       67.15       74.76      5.01 o
  -4   4   6       41.68       47.52      2.34 o
  -3   4   6       26.16       31.58      5.61 o
  -2   4   6        1.41        1.20      4.62 o
  -1   4   6      313.71      301.20     12.17 o
   0   4   6      224.98      223.96     11.32 o
   1   4   6       69.41       80.06     24.44 o
   2   4   6       78.72       80.18      7.60 o
   3   4   6       16.28       17.13      1.94 o
   4   4   6       18.99       21.13      2.80 o
   5   4   6        9.04       13.13      8.81 o
   6   4   6        1.66        5.51      5.01 o
   7   4   6       32.63       28.92     13.62 o
   8   4   6        6.93        7.99      6.21 o
   9   4   6        3.13        0.97      3.29 o
  10   4   6        0.03       -3.43      5.01 o
  11   4   6        0.75       -8.57      8.57 o
 -13   5   6       12.24       18.22      5.85 o
 -12   5   6        0.09        4.29      4.46 o
 -11   5   6       16.36       21.78      4.12 o
 -10   5   6        0.15       -1.52      3.18 o
  -9   5   6        0.01        1.99      2.96 o
  -8   5   6       48.81       40.67      4.30 o
  -7   5   6        0.34       -3.82      5.61 o
  -6   5   6       66.47       66.96      3.41 o
  -5   5   6        3.87        2.08      4.17 o
  -4   5   6       10.02       -0.28      9.22 o
  -3   5   6        0.09       -0.52      4.95 o
  -2   5   6        4.32        4.14      5.93 o
  -1   5   6       89.43       98.71      8.95 o
   0   5   6       63.01       68.25     17.63 o
   1   5   6       35.57       23.56      5.10 o
   2   5   6        1.47       -1.50      5.52 o
   3   5   6        7.56       -5.72     10.02 o
   4   5   6        9.72       13.22     10.02 o
   5   5   6       58.28       54.89     15.23 o
   6   5   6       49.43       53.73      3.12 o
   7   5   6       47.53       50.90      8.81 o
   8   5   6        0.45       -2.00      4.21 o
  -9   6   6        0.10        0.43      3.65 o
  -8   6   6        0.20       -0.30      2.71 o
  -7   6   6       11.17       16.43      5.67 o
  -6   6   6        0.00       20.65     10.22 o
  -5   6   6        1.19        9.64      6.09 o
  -4   6   6        4.80        6.61      4.82 o
  -3   6   6        0.33        7.01      5.19 o
  -2   6   6        0.96       -0.19      7.21 o
  -1   6   6        1.48        0.36      5.58 o
   0   6   6        0.00        3.46      5.36 o
   1   6   6        0.21        1.48      4.97 o
   2   6   6        1.47        2.27      5.73 o
   3   6   6        5.67       11.62     10.02 o
   4   6   6       10.31       14.42     14.02 o
 -19   1   7       16.95       18.70      7.51 o
 -18   1   7        0.03       -6.09      6.09 o
 -17   1   7       29.82       34.92      9.02 o
 -16   1   7       18.19       15.05      5.24 o
 -15   1   7       11.85        9.54      4.62 o
 -14   1   7        5.01        7.39      5.61 o
 -13   1   7       18.10       25.48      4.62 o
 -12   1   7       66.02       62.35     10.02 o
 -11   1   7       37.46       33.34      4.38 o
 -10   1   7      417.78      443.04     12.30 o
  -9   1   7     1158.58     1257.80     26.02 o
  -8   1   7      462.49      483.06     11.61 o
  -7   1   7      921.20     1004.71     19.83 o
  -6   1   7       29.33       23.47      5.21 o
  -5   1   7       94.75       78.94      4.53 o
  -4   1   7      136.35       97.68      6.61 o
  -3   1   7     1770.02     1810.94     32.44 o
  -2   1   7      583.42      544.93     11.90 o
  -1   1   7      538.92      473.37     10.75 o
   0   1   7      260.12      289.01      7.93 o
   1   1   7      117.12      145.57     11.02 o
   2   1   7      885.52     1002.59     23.84 o
   3   1   7      303.39      316.50      9.46 o
   4   1   7      147.31      149.16      6.50 o
   5   1   7       76.00       74.74      6.24 o
   6   1   7       30.67       44.17      6.52 o
   7   1   7       10.84        8.69      4.95 o
   8   1   7        4.17       -2.07      5.23 o
   9   1   7       16.10        8.97      4.53 o
  10   1   7       18.15       14.88      5.08 o
  11   1   7       16.98       13.26      5.70 o
  12   1   7        5.93        5.30      5.01 o
  13   1   7        6.50        4.98      7.48 o
 -18   2   7        0.22       -2.05      6.26 o
 -17   2   7        1.52        6.96      6.73 o
 -16   2   7        5.89       12.08      6.09 o
 -15   2   7       55.61       54.57     11.82 o
 -14   2   7        1.19       -0.85      3.47 o
 -13   2   7       32.47       20.65      5.19 o
 -12   2   7     1504.74     1750.64     38.79 o
 -11   2   7      107.65       97.64     17.43 o
 -10   2   7      146.34      151.46      6.90 o
  -9   2   7        2.76        1.27      8.01 o
  -8   2   7      219.37      238.93     13.62 o
  -7   2   7      356.41      341.98      8.78 o
  -6   2   7       57.72       60.88      4.21 o
  -5   2   7     1191.01     1247.15     23.47 o
  -4   2   7     1902.21     1995.60     36.24 o
  -3   2   7     4001.30     4418.03    118.20 o
  -2   2   7       15.01        7.61      2.83 o
  -1   2   7      114.00      139.80      5.36 o
   0   2   7       33.27       36.63      3.82 o
   1   2   7      274.85      297.08      7.76 o
   2   2   7        7.23        5.41      3.12 o
   3   2   7      189.50      196.06     20.43 o
   4   2   7      162.66      176.52      8.30 o
   5   2   7        2.94        8.17      4.69 o
   6   2   7        0.34        0.18      4.72 o
   7   2   7        0.02       -2.02      4.78 o
   8   2   7       28.74       22.59      9.42 o
   9   2   7       32.65       37.70      5.77 o
  10   2   7        0.79        4.62      4.95 o
  11   2   7       10.26       11.79      5.40 o
  12   2   7        0.60       -0.40      5.25 o
 -17   3   7       21.65       33.31     10.62 o
 -16   3   7       40.19       30.75      8.73 o
 -15   3   7        0.17        2.07      4.72 o
 -14   3   7       32.28       30.02      5.10 o
 -13   3   7        0.45        1.02      4.10 o
 -12   3   7      125.80      122.04      8.41 o
 -11   3   7        0.82       -3.18      3.18 o
 -10   3   7        5.82        5.82      4.22 o
  -9   3   7       22.75       25.39      3.65 o
  -8   3   7       80.17       75.04      4.30 o
  -7   3   7       32.78       33.26      3.55 o
  -6   3   7        2.44        2.09      4.01 o
  -5   3   7       24.95       16.73      4.41 o
  -4   3   7        1.94        0.12      2.40 o
  -3   3   7       66.64       58.71      3.81 o
  -2   3   7        5.39        2.80      1.98 o
  -1   3   7      112.39      104.47      4.81 o
   0   3   7      192.03      196.24      5.80 o
   1   3   7        7.37        8.76      3.09 o
   2   3   7       33.74       32.98      4.52 o
   3   3   7        4.08        6.88      2.90 o
   4   3   7        2.18        4.75      6.21 o
   5   3   7        3.02       -0.22      3.29 o
   6   3   7       35.98       34.96      3.89 o
   7   3   7        4.35       -0.84      6.21 o
   8   3   7        3.32       -0.58      5.21 o
   9   3   7       32.40       26.90      6.45 o
  10   3   7       24.81       21.82      4.48 o
  11   3   7       20.14       15.72     11.22 o
 -16   4   7       16.78        3.21     10.82 o
 -15   4   7        0.53        4.20      8.07 o
 -14   4   7      181.21      227.20     14.38 o
 -13   4   7        0.67        7.73      7.05 o
 -12   4   7        4.72        0.96      4.00 o
 -11   4   7        1.03       -3.56      4.43 o
 -10   4   7        0.29       -1.93      4.17 o
  -9   4   7       49.08       49.27      5.26 o
  -8   4   7       47.21       60.94      5.52 o
  -7   4   7        5.57        6.95      2.96 o
  -6   4   7       33.70       34.46      3.25 o
  -5   4   7        2.87       -0.95      4.41 o
  -4   4   7        4.07        5.25      4.61 o
  -3   4   7      121.34      107.09     10.38 o
  -2   4   7      325.53      360.81     18.83 o
  -1   4   7     1042.09     1166.01     38.10 o
   0   4   7      319.25      345.05     17.03 o
   1   4   7      166.40      181.25     10.27 o
   3   4   7        4.40        0.64      2.33 o
   4   4   7        0.22       -0.85      2.59 o
   5   4   7        0.00        5.58      5.21 o
   6   4   7        3.77        5.85      4.81 o
   7   4   7        0.69       10.82      4.81 o
   8   4   7        0.84        5.79      5.41 o
   9   4   7        0.31       -1.39      5.41 o
  10   4   7        0.04       10.41      7.01 o
 -13   5   7        5.90        9.75      4.83 o
 -12   5   7       30.20       39.42      5.25 o
 -11   5   7       10.87        9.98      3.79 o
 -10   5   7        0.73       -3.43      3.43 o
  -9   5   7        4.74       11.81      5.81 o
  -8   5   7        2.55        1.30      3.42 o
  -7   5   7       46.11       42.08      6.41 o
  -6   5   7       11.68       12.14      5.61 o
  -5   5   7        0.13        0.73      5.24 o
  -4   5   7        7.45        4.24      6.81 o
  -3   5   7       31.16       31.09      7.02 o
  -2   5   7       90.95      102.10     18.23 o
  -1   5   7        0.39        3.47      6.37 o
   0   5   7        0.05        6.17     10.62 o
   1   5   7       37.40       31.77      5.19 o
   2   5   7       17.70       19.04      6.91 o
   3   5   7        8.56       12.24      5.52 o
   4   5   7        1.15        5.40      7.31 o
   5   5   7        5.30        0.80     12.82 o
   6   5   7       13.60       13.50      2.36 o
   7   5   7        0.07       -3.03      4.44 o
  -8   6   7        1.42        5.81      7.65 o
  -7   6   7        0.72       -2.54      5.38 o
  -6   6   7        0.37        6.26     13.62 o
  -5   6   7        1.41        0.72      4.81 o
  -4   6   7        2.12        1.77      5.93 o
  -3   6   7        6.05        6.90      8.61 o
  -2   6   7        0.00       -6.23      6.23 o
  -1   6   7        1.03       -5.76      5.76 o
   0   6   7        2.24        7.22      8.61 o
   1   6   7        0.14        5.61     11.22 o
   2   6   7        3.24       12.34      7.87 o
   3   6   7       25.54       24.84     14.02 o
 -19   0   8       15.66       12.02      8.01 o
 -18   0   8        9.38        8.81      9.22 o
 -17   0   8        4.21       21.64     10.82 o
 -16   0   8       71.74       59.30      9.62 o
 -15   0   8       93.20       77.33      9.62 o
 -14   0   8        7.08       10.82      7.21 o
 -13   0   8      146.56      152.26     10.82 o
 -12   0   8       19.70       20.43      6.81 o
 -11   0   8       39.06       20.43      7.21 o
 -10   0   8       79.93       61.70      7.21 o
  -9   0   8        9.28        7.21      6.41 o
  -8   0   8      595.32      581.38     19.23 o
  -7   0   8      579.96      528.49     17.63 o
  -6   0   8      928.73      924.76     26.44 o
  -5   0   8        6.93       14.02      5.61 o
  -4   0   8        4.67        8.41      4.01 o
  -3   0   8        4.49       -3.61      4.01 o
  -2   0   8       96.28       86.55      5.61 o
  -1   0   8      214.26      197.53      9.62 o
   0   0   8      935.40      846.22     28.45 o
   1   0   8      189.82      213.16     10.02 o
   2   0   8      658.77      723.22     23.24 o
   3   0   8        0.33        1.20      5.21 o
   4   0   8       14.99       10.02      4.81 o
   5   0   8       10.92        7.61      6.01 o
   6   0   8       30.02       58.90     11.22 o
   7   0   8     2645.79     3130.87    131.82 o
   8   0   8        5.60       16.03     15.63 o
   9   0   8      718.49      764.09     50.08 o
  10   0   8       39.68       50.08      9.22 o
  11   0   8        1.85       17.63      8.81 o
  12   0   8        2.71        1.20      8.01 o
 -19   1   8        0.80       -6.05      6.05 o
 -18   1   8       27.15       17.59      5.36 o
 -17   1   8       31.97       30.94      6.21 o
 -16   1   8       29.02       33.30      5.95 o
 -15   1   8        9.95       10.19      4.95 o
 -14   1   8        7.41       -3.21      9.02 o
 -13   1   8        7.22       -2.25      4.12 o
 -12   1   8        3.95        6.39      4.79 o
 -11   1   8      129.92      131.79     10.02 o
 -10   1   8      257.46      257.37      8.77 o
  -9   1   8        1.17       -4.61      4.61 o
  -8   1   8        2.50        4.41      3.12 o
  -7   1   8       27.17       29.35      9.02 o
  -6   1   8      972.30     1085.14     21.39 o
  -5   1   8     1717.92     1804.08     34.42 o
  -4   1   8     2532.56     2819.83     48.84 o
  -3   1   8       71.77       63.64      5.81 o
  -2   1   8      103.02      108.37      4.90 o
  -1   1   8       50.45       53.56      4.33 o
   0   1   8        1.07       -2.47      3.25 o
   1   1   8      154.32      166.41      6.21 o
   2   1   8      183.33      230.06      7.87 o
   3   1   8       19.52       19.50      6.21 o
   4   1   8       10.01       21.13      4.04 o
   5   1   8       70.66       72.11     12.02 o
   6   1   8        7.90       13.79      5.44 o
   7   1   8        0.88        2.89      5.76 o
   8   1   8       20.35       18.63      5.95 o
   9   1   8        8.94        2.24      5.69 o
  10   1   8       24.72       25.99      5.76 o
  11   1   8        1.06        5.04      5.36 o
  12   1   8        3.20       23.96      8.57 o
 -18   2   8        0.52        8.85      6.97 o
 -17   2   8       13.79       16.07      6.26 o
 -16   2   8        0.02       -2.49      6.01 o
 -15   2   8       13.75        1.53      4.72 o
 -14   2   8       33.86       23.58      5.21 o
 -13   2   8      235.69      229.61      9.58 o
 -12   2   8        6.14        5.16      4.01 o
 -11   2   8      472.67      502.54     13.63 o
 -10   2   8        3.81        2.39      4.61 o
  -9   2   8        2.47       -0.80      4.81 o
  -8   2   8       14.69        6.52      6.61 o
  -7   2   8      153.50      161.09      7.01 o
  -6   2   8      107.30      118.09      5.52 o
  -5   2   8       86.92      100.40      5.24 o
  -4   2   8     3072.90     3485.10     59.92 o
  -3   2   8      200.70      212.94      6.62 o
  -2   2   8     1654.87     1861.47     34.82 o
  -1   2   8        3.50       11.45      2.88 o
   0   2   8       11.00       16.77      4.01 o
   1   2   8       19.48       20.24      7.61 o
   2   2   8       69.04       81.16      5.36 o
   3   2   8        1.45       -2.98      4.10 o
   4   2   8        7.81       13.85      5.81 o
   5   2   8       25.30       26.61      5.52 o
   6   2   8        0.44        1.12      3.76 o
   7   2   8        1.62       -3.47      4.01 o
   8   2   8        5.55       11.22      8.01 o
   9   2   8        0.33       -5.38      5.85 o
  10   2   8        7.01        3.31      5.69 o
  11   2   8        1.59        1.80      6.23 o
  12   2   8        3.41        7.55      6.94 o
 -17   3   8       13.01       12.18      6.62 o
 -16   3   8        0.39        4.26      5.18 o
 -15   3   8       15.45       12.33      6.81 o
 -14   3   8       29.56       29.25      5.39 o
 -13   3   8        1.16        0.81      4.14 o
 -12   3   8       67.76       88.55      6.05 o
 -11   3   8       80.90       74.39      5.24 o
 -10   3   8       55.04       60.10      4.82 o
  -9   3   8        8.30        5.61      4.22 o
  -8   3   8        2.15       -3.36      3.36 o
  -7   3   8        1.65        0.42      2.96 o
  -6   3   8        5.61       10.85      3.25 o
  -5   3   8      113.31      122.74      4.95 o
  -4   3   8      165.28      169.06      8.01 o
  -3   3   8      323.28      353.07      8.77 o
  -2   3   8       62.65       59.41      3.53 o
  -1   3   8      101.00       94.70      9.22 o
   0   3   8      224.35      229.99      7.19 o
   1   3   8       10.47       11.62      2.83 o
   2   3   8       93.30      107.69     18.83 o
   3   3   8      105.32      121.90      6.91 o
   4   3   8       14.87        9.21     17.03 o
   5   3   8      111.74      109.75      6.22 o
   6   3   8        9.58        5.30      5.41 o
   7   3   8        0.00       -0.46      6.21 o
   8   3   8        7.99        8.63      5.50 o
   9   3   8        3.34        5.38      6.72 o
  10   3   8        9.04       13.50      5.57 o
 -15   4   8      101.94      106.74     11.19 o
 -14   4   8        0.06        7.45     16.63 o
 -13   4   8        5.53       -2.27      5.38 o
 -12   4   8        2.03       -1.40      3.26 o
 -11   4   8        2.29        0.10      4.67 o
 -10   4   8        0.01       -3.46      3.61 o
  -9   4   8       65.40       65.96      5.48 o
  -8   4   8       91.69       96.48     10.62 o
  -7   4   8       15.93       12.29      6.61 o
  -6   4   8       10.01        9.86      5.21 o
  -5   4   8       18.11       26.86      2.68 o
  -4   4   8       17.19       15.14      3.81 o
  -3   4   8        3.27        4.52      1.54 o
  -2   4   8      175.69      166.75      6.16 o
  -1   4   8        0.02       -1.35      8.81 o
   0   4   8      424.51      446.74     10.05 o
   1   4   8       17.18       17.35      6.21 o
   2   4   8       12.27       17.85      2.61 o
   3   4   8        5.37        3.86      2.73 o
   4   4   8        0.25        2.76      2.71 o
   5   4   8        8.57        5.18      3.47 o
   6   4   8        0.20       -4.02      4.21 o
   7   4   8        4.84       12.55     13.22 o
   8   4   8        4.75       12.90      8.21 o
   9   4   8        0.00        2.31      5.10 o
 -13   5   8        6.28       11.05      4.58 o
 -12   5   8        0.12       -1.50      4.37 o
 -11   5   8        0.39       -0.80      3.23 o
 -10   5   8       25.00       27.21      7.21 o
  -9   5   8        0.01       -6.63     11.42 o
  -8   5   8        6.56        3.92      8.81 o
  -7   5   8       26.77       20.99      2.67 o
  -6   5   8        8.27        2.26      3.21 o
  -5   5   8       10.88       21.12      7.50 o
  -4   5   8        0.53       -3.48      8.41 o
  -3   5   8        9.06       -3.13      6.16 o
  -2   5   8       91.22       66.33      8.77 o
  -1   5   8        2.69        8.20      8.04 o
   0   5   8       26.43       17.35      7.92 o
   1   5   8        0.06       -6.44      6.44 o
   2   5   8        0.73        2.46      8.65 o
   3   5   8        5.19        1.40     11.42 o
   4   5   8        7.98       17.78     16.83 o
   5   5   8       28.64       17.63     16.03 o
   6   5   8        0.72        1.70      2.74 o
  -8   6   8        0.47       -2.67      6.60 o
  -7   6   8        0.37        1.44      6.65 o
  -6   6   8        2.16       -0.95      9.22 o
  -5   6   8        1.99        0.10     10.22 o
  -4   6   8        1.19       -3.95      7.81 o
  -3   6   8        0.96       -9.62     13.62 o
  -2   6   8       19.58       19.41     16.43 o
  -1   6   8        0.45       -5.03      7.07 o
   0   6   8        0.07        0.20      6.43 o
   1   6   8        0.02       -0.41      7.35 o
 -19   1   9        3.19       13.22      8.37 o
 -18   1   9       14.36       23.86      6.26 o
 -17   1   9        0.57       -0.93      5.19 o
 -16   1   9        1.32        6.98      5.76 o
 -15   1   9        1.92        4.52      8.01 o
 -14   1   9      287.89      318.18     12.47 o
 -13   1   9        0.35        3.55      8.41 o
 -12   1   9       41.31       56.71      7.01 o
 -11   1   9        5.05        5.14      4.38 o
 -10   1   9        0.09       -0.46      3.65 o
  -9   1   9      203.78      204.77      7.87 o
  -8   1   9       14.17        9.65      3.36 o
  -7   1   9      220.35      241.66      7.35 o
  -6   1   9     1116.11     1192.60     24.08 o
  -5   1   9      100.97       81.63     12.62 o
  -4   1   9       54.21       54.99      4.95 o
  -3   1   9       13.66        8.59      3.75 o
  -2   1   9       43.65       50.87      5.41 o
  -1   1   9       59.30       64.54      4.72 o
   0   1   9       13.34       22.67      4.14 o
   1   1   9       12.06       12.52      7.41 o
   2   1   9        0.03        0.16      4.61 o
   3   1   9       75.02       81.47      5.56 o
   4   1   9      166.21      167.44      7.47 o
   5   1   9       62.43       64.27      5.24 o
   6   1   9        6.42       13.29      4.53 o
   7   1   9        1.46       -6.75      6.85 o
   8   1   9       67.06       58.98     10.15 o
   9   1   9       37.17       26.77      8.07 o
  10   1   9        2.16        6.21      6.30 o
  11   1   9        0.18        3.66      7.19 o
 -18   2   9        2.07       13.42      6.52 o
 -17   2   9       19.81       24.24      7.98 o
 -16   2   9       23.40       19.91      6.62 o
 -15   2   9       10.45       13.42      5.10 o
 -14   2   9        0.55       -0.91      8.81 o
 -13   2   9        7.87        0.48      5.52 o
 -12   2   9       26.17       21.84      4.67 o
 -11   2   9      266.55      293.97     11.82 o
 -10   2   9       32.49       30.76      4.52 o
  -9   2   9      168.05      181.54      7.35 o
  -8   2   9        0.30        1.29      3.03 o
  -7   2   9        6.15        0.30      2.79 o
  -6   2   9      108.86      127.07      5.93 o
  -5   2   9     1045.60     1159.58     23.93 o
  -4   2   9      366.47      422.60     10.75 o
  -3   2   9      672.54      787.97     17.56 o
  -2   2   9        0.49        4.47      3.65 o
  -1   2   9      284.18      282.71     12.02 o
   0   2   9       63.41       60.60      4.82 o
   1   2   9       14.24       10.62      3.97 o
   2   2   9        9.36        8.04      4.33 o
   3   2   9       14.46       17.03      4.53 o
   4   2   9       54.37       52.13      7.41 o
   5   2   9        7.56        3.43      5.52 o
   6   2   9       74.18       91.54     14.42 o
   7   2   9        0.80        4.66      4.83 o
   8   2   9        4.03       -1.17      4.53 o
   9   2   9        0.02        1.64      6.06 o
  10   2   9        0.24       -3.18      6.49 o
  11   2   9        3.71        3.35     10.02 o
 -17   3   9       20.53       15.14      7.02 o
 -16   3   9        5.11        0.23      4.89 o
 -15   3   9        0.81       -5.29      5.29 o
 -14   3   9        6.42        5.16      6.81 o
 -13   3   9        6.13        2.37      3.65 o
 -12   3   9        8.84        6.98      3.85 o
 -11   3   9        3.80        4.45      3.75 o
 -10   3   9       63.77       62.88      5.19 o
  -9   3   9       21.33       19.14      4.38 o
  -8   3   9        2.90        6.64      3.26 o
  -7   3   9       40.36       43.26      4.52 o
  -6   3   9      137.56      152.56      6.62 o
  -5   3   9        4.59        5.46      2.96 o
  -4   3   9        5.04        1.40      2.83 o
  -3   3   9        0.47       -2.00      2.83 o
  -2   3   9        8.86       14.75      3.25 o
  -1   3   9       48.47       44.22      3.82 o
   0   3   9      166.08      150.56      6.50 o
   1   3   9       39.61       33.63      4.01 o
   2   3   9       87.81       92.44      6.88 o
   3   3   9       98.97      101.70      6.85 o
   4   3   9       93.40       73.93      7.58 o
   5   3   9      118.85      128.11      7.27 o
   6   3   9       30.44       19.40     11.22 o
   7   3   9        8.97       -4.53      4.53 o
   8   3   9       13.28        9.63      9.82 o
   9   3   9        4.21        5.37      8.41 o
 -15   4   9        0.42       -1.21      5.76 o
 -14   4   9        5.46        1.20      3.97 o
 -13   4   9       25.25       32.71      6.81 o
 -12   4   9        3.66       -3.70      3.70 o
 -11   4   9        5.33       10.58      6.61 o
 -10   4   9       12.66        8.64      4.81 o
  -9   4   9       22.26       24.91      4.10 o
  -8   4   9        8.44        5.41      3.12 o
  -7   4   9        0.22       -0.16      8.01 o
  -6   4   9        0.18       -1.01      2.68 o
  -5   4   9       22.08       22.25      3.01 o
  -4   4   9        9.74       16.43      4.41 o
  -3   4   9        4.87       -0.40      1.70 o
  -2   4   9        1.10       -1.60      1.60 o
  -1   4   9       50.65       46.36      3.85 o
   0   4   9        2.94        3.72      3.06 o
   1   4   9       19.64       19.27     10.22 o
   2   4   9       23.17       16.43      3.14 o
   3   4   9        2.36        1.93      3.10 o
   4   4   9        1.28        0.40      6.41 o
   5   4   9        6.23        4.12     11.82 o
   6   4   9       12.48        8.69      4.24 o
   7   4   9        1.64       -5.86     18.83 o
   8   4   9        0.03       -6.01      6.01 o
 -12   5   9        4.47        1.41      7.05 o
 -11   5   9        2.43        5.41      6.61 o
 -10   5   9       41.61       24.44      7.81 o
  -9   5   9        3.00        2.11      4.50 o
  -8   5   9       96.73       90.25     10.62 o
  -7   5   9       17.28       16.38      2.71 o
  -6   5   9        1.29        1.69      3.61 o
  -5   5   9        4.03       18.61      7.92 o
  -4   5   9        0.62        5.05      4.95 o
  -3   5   9       18.27       31.65      8.07 o
  -2   5   9        2.07       -5.41      7.65 o
  -1   5   9       22.68       32.16      9.53 o
   0   5   9       10.59       15.90     10.02 o
   1   5   9        5.40        9.94     12.82 o
   2   5   9        4.85       11.62     14.02 o
   3   5   9        2.44        0.20     12.02 o
   4   5   9        7.16        9.81      9.62 o
   5   5   9        1.55        1.36      2.33 o
  -6   6   9        0.29       -0.67     24.44 o
  -5   6   9        0.01       20.04      9.38 o
  -4   6   9        2.86        8.41     14.02 o
  -3   6   9       15.48       16.53      8.33 o
  -2   6   9        3.60       -2.09      7.41 o
 -19   0  10        9.86        4.81     12.02 o
 -18   0  10        0.39       -3.21      8.01 o
 -17   0  10        6.62       -4.01      7.61 o
 -16   0  10       22.06       28.05     10.02 o
 -15   0  10        0.66       -7.61      7.61 o
 -14   0  10       52.43       53.29      7.21 o
 -13   0  10      181.80      187.92     13.62 o
 -12   0  10       96.17       98.57      8.81 o
 -11   0  10      218.15      264.04     14.82 o
 -10   0  10       20.20       18.43      8.81 o
  -9   0  10        0.46        3.61      4.81 o
  -8   0  10      127.93      149.85      9.62 o
  -7   0  10      177.85      168.28      8.81 o
  -6   0  10       40.96       41.27      6.81 o
  -5   0  10      384.06      372.23     14.82 o
  -4   0  10       71.04       56.09      6.41 o
  -3   0  10      235.92      263.64     11.22 o
  -2   0  10      727.62      729.63     22.84 o
  -1   0  10        2.48        5.61      6.41 o
   0   0  10     2048.34     2282.24     64.51 o
   1   0  10      189.78      197.93     12.02 o
   2   0  10       93.34      105.78      9.22 o
   3   0  10      188.63      191.52     13.22 o
   4   0  10        3.33        6.01      6.81 o
   5   0  10       21.21       20.43      6.81 o
   6   0  10       46.65       48.48     10.02 o
   7   0  10      148.14      167.08     22.04 o
   8   0  10       36.11       32.86      9.22 o
   9   0  10       30.97       24.44     15.23 o
  10   0  10        0.58       -3.61      7.21 o
  11   0  10       16.87       45.68     14.02 o
 -19   1  10        0.54        7.72      6.16 o
 -18   1  10        2.30       -6.52      6.52 o
 -17   1  10        9.96       13.36      6.41 o
 -16   1  10        9.48        8.86      7.81 o
 -15   1  10       38.67       38.95     15.43 o
 -14   1  10      244.10      268.94     12.02 o
 -13   1  10      368.06      403.19     14.62 o
 -12   1  10      268.87      283.90     10.19 o
 -11   1  10       20.56       18.15     10.62 o
 -10   1  10       19.14       11.69      3.82 o
  -9   1  10       38.22       34.52      9.82 o
  -8   1  10       61.04       67.56      5.36 o
  -7   1  10       14.12       18.20      4.38 o
  -6   1  10       41.90       39.29      4.22 o
  -5   1  10        6.49        1.46      3.47 o
  -4   1  10        9.67        3.83      4.04 o
  -3   1  10       50.25       40.25      4.67 o
  -2   1  10        8.01        6.58      3.85 o
  -1   1  10       54.45       58.19     10.42 o
   0   1  10       35.65       38.45      8.61 o
   1   1  10        7.07        6.84      3.63 o
   2   1  10        9.72        7.73      4.79 o
   3   1  10        2.80        0.05      4.21 o
   4   1  10       34.99       41.27      9.82 o
   5   1  10       23.74       30.18      5.21 o
   6   1  10        9.18        5.79      5.26 o
   7   1  10        4.84       -1.24     12.22 o
   8   1  10       20.35       25.45     23.64 o
   9   1  10        4.35        8.59      7.02 o
  10   1  10        0.12       -3.11     18.83 o
 -18   2  10        0.29       -6.52     10.42 o
 -17   2  10        0.01       11.92      6.01 o
 -16   2  10        2.63        4.36      5.97 o
 -15   2  10        0.62       -1.81      5.03 o
 -14   2  10      111.02      112.38      8.76 o
 -13   2  10       10.20        9.75      4.90 o
 -12   2  10       27.21       30.03      5.39 o
 -11   2  10      165.06      161.85      7.63 o
 -10   2  10      125.21      124.27      8.01 o
  -9   2  10       12.98       14.09      4.10 o
  -8   2  10        0.45        6.75      4.38 o
  -7   2  10        7.36        5.61      3.68 o
  -6   2  10       88.05       81.30     13.62 o
  -5   2  10       50.26       55.36      5.36 o
  -4   2  10        0.09       -1.12      3.14 o
  -3   2  10       15.92       14.36      3.82 o
  -2   2  10      196.10      187.61      6.78 o
  -1   2  10        1.99       -4.81      4.81 o
   0   2  10        0.01        9.80      7.61 o
   1   2  10        9.24       14.42      4.53 o
   2   2  10       44.59       40.74      5.36 o
   3   2  10       19.97       13.15      4.72 o
   4   2  10        0.20       -2.36      5.01 o
   5   2  10       31.84       33.00      8.01 o
   6   2  10        0.34       -6.81      6.81 o
   7   2  10        1.73       -5.07      8.81 o
   8   2  10        1.01       -3.70      5.83 o
   9   2  10        1.22       -1.86      5.93 o
  10   2  10        2.74       -1.55      7.21 o
 -17   3  10       24.70       31.07     11.02 o
 -16   3  10       16.14        6.67      7.01 o
 -15   3  10        9.95       19.70      6.37 o
 -14   3  10       14.28       12.01      5.19 o
 -13   3  10        6.50        0.39      4.90 o
 -12   3  10        2.73        5.74      4.95 o
 -11   3  10        8.82        5.25      5.81 o
 -10   3  10       51.64       53.86      5.52 o
  -9   3  10       95.84      120.06      7.21 o
  -8   3  10        5.82        3.61      4.10 o
  -7   3  10        1.92        4.36      7.61 o
  -6   3  10      196.90      212.17     15.03 o
  -5   3  10      168.31      168.84      7.07 o
  -4   3  10       37.47       31.55      4.10 o
  -3   3  10        0.04       -2.59      2.60 o
  -2   3  10      357.78      400.36     11.32 o
  -1   3  10       77.85       70.14      7.01 o
   0   3  10       21.06       20.38      3.53 o
   1   3  10        2.96        3.08      6.81 o
   2   3  10      229.65      234.84     12.03 o
   3   3  10        0.86       -4.27     10.82 o
   4   3  10        1.58        6.76     12.62 o
   5   3  10        0.64       -4.93      4.93 o
   6   3  10       19.36        4.52      5.21 o
   7   3  10        0.91       -1.19      5.01 o
   8   3  10        0.18       -0.89      5.52 o
 -15   4  10        0.05        0.50      6.37 o
 -14   4  10        3.70        2.99     11.62 o
 -13   4  10        1.66        7.67      9.42 o
 -12   4  10        2.37       -0.13      4.51 o
 -11   4  10       18.25        8.33      4.22 o
 -10   4  10       16.50       18.94      3.82 o
  -9   4  10      216.24      226.58      9.49 o
  -8   4  10        0.08       -1.60      3.40 o
  -7   4  10       23.38       28.75      3.65 o
  -6   4  10        9.70        3.76      3.36 o
  -5   4  10       37.64       38.97      6.21 o
  -4   4  10        2.59        5.46      2.59 o
  -3   4  10       32.82       30.09      5.61 o
  -2   4  10        1.68        3.72      2.40 o
  -1   4  10       24.69       27.20      4.21 o
   0   4  10        8.66       10.04     10.22 o
   1   4  10       11.27       10.70      3.21 o
   2   4  10        3.23        3.16      5.61 o
   3   4  10        4.24        0.91      3.61 o
   4   4  10        3.00       -0.80      3.85 o
   5   4  10        2.07        1.93      4.22 o
   6   4  10        0.01        1.89      5.97 o
 -12   5  10        0.01        7.19      5.52 o
 -11   5  10       18.05       19.00      6.61 o
 -10   5  10        6.46        7.47      5.80 o
  -9   5  10        3.38        7.49      4.44 o
  -8   5  10        0.28       -1.59      9.62 o
  -7   5  10        3.14        2.37      4.06 o
  -6   5  10        6.87        5.17      4.81 o
  -5   5  10        0.23        8.15      9.02 o
  -4   5  10        5.47       -0.65      9.46 o
  -3   5  10        9.85        8.89      7.19 o
  -2   5  10       16.49        8.69      7.11 o
  -1   5  10        0.11        0.03     15.83 o
   0   5  10        1.91        1.61      6.62 o
   1   5  10        0.44        1.81     11.22 o
   2   5  10       11.85       26.03      9.32 o
   3   5  10        0.54        2.06     11.42 o
 -18   1  11       15.46       16.44      7.47 o
 -17   1  11        3.46       15.90      6.37 o
 -16   1  11       14.65       18.02      5.97 o
 -15   1  11      186.99      204.49     11.29 o
 -14   1  11       67.78       76.39      6.52 o
 -13   1  11      391.14      404.37     14.59 o
 -12   1  11        0.01        0.72      4.67 o
 -11   1  11       36.77       42.80      5.39 o
 -10   1  11       83.76       78.33      6.26 o
  -9   1  11      108.29      108.95      7.81 o
  -8   1  11       16.07       19.56      4.52 o
  -7   1  11        0.73       -0.07      4.14 o
  -6   1  11        0.03       -2.19      3.36 o
  -5   1  11        3.80        3.95      5.21 o
  -4   1  11       94.33      100.02      6.09 o
  -3   1  11       44.40       43.03      4.10 o
  -2   1  11      107.75      113.68      7.01 o
  -1   1  11      135.66      141.72      9.62 o
   0   1  11        2.02        5.73      4.04 o
   1   1  11        7.28        7.75      3.82 o
   2   1  11       24.06       18.20      4.67 o
   3   1  11        1.65        1.18      4.14 o
   4   1  11       20.06       24.66      9.62 o
   5   1  11       91.93      110.59      9.42 o
   6   1  11       68.03       69.80      8.82 o
   7   1  11      176.08      180.17     18.03 o
   8   1  11        0.79       -3.12      7.78 o
   9   1  11       12.24       11.58     16.63 o
 -18   2  11       12.77        3.91      5.58 o
 -17   2  11        0.26       -5.15      6.73 o
 -16   2  11        8.22       16.71      5.56 o
 -15   2  11       27.33       22.03      5.39 o
 -14   2  11        3.26        8.27      5.52 o
 -13   2  11      150.95      154.54     13.42 o
 -12   2  11      240.67      258.20     17.23 o
 -11   2  11        2.33        1.87      4.22 o
 -10   2  11        1.84        6.05      5.10 o
  -9   2  11        0.04        2.80      3.68 o
  -8   2  11       13.62       17.63      4.95 o
  -7   2  11       32.04       28.92      4.95 o
  -6   2  11      480.77      518.42     18.83 o
  -5   2  11       32.93       49.20      8.41 o
  -4   2  11        3.56       13.04      4.22 o
  -3   2  11        3.91        2.71      3.93 o
  -2   2  11       49.77       55.59     12.82 o
  -1   2  11       43.92       50.13      5.29 o
   0   2  11        6.38       -3.39      4.14 o
   1   2  11       14.67       11.42      4.82 o
   2   2  11        0.07        5.08      3.58 o
   3   2  11       50.13       50.44      4.95 o
   4   2  11        0.06        1.60      5.18 o
   5   2  11        3.66        4.15      6.02 o
   6   2  11        1.21       -2.60      5.63 o
   7   2  11       13.70       -7.18     24.24 o
   8   2  11        2.52       -0.67      5.93 o
   9   2  11        5.29        4.23      7.94 o
 -16   3  11        2.77        4.77      6.52 o
 -15   3  11        8.44        0.68      5.48 o
 -14   3  11        0.14       -1.28      4.38 o
 -13   3  11        0.60       -0.25      4.38 o
 -12   3  11        2.09       -2.37      4.62 o
 -11   3  11        0.02        2.54      4.10 o
 -10   3  11        1.05        9.18      4.89 o
  -9   3  11        2.84       -1.93      3.08 o
  -8   3  11       10.01        6.86      3.63 o
  -7   3  11      222.91      230.56      8.92 o
  -6   3  11      433.01      430.71     12.89 o
  -5   3  11      104.16      126.42      6.94 o
  -4   3  11     1232.50     1368.88     31.57 o
  -3   3  11      153.46      179.54     10.62 o
  -2   3  11      792.77      910.06     32.25 o
  -1   3  11       10.61       15.28      5.41 o
   0   3  11       32.13       33.39      4.72 o
   1   3  11       57.60       66.81      5.48 o
   2   3  11        0.71        8.15      5.38 o
   3   3  11       20.25       17.83      6.69 o
   4   3  11        0.16       -0.96      7.61 o
   5   3  11        0.07        2.62     10.82 o
   6   3  11        5.15       -2.33      4.60 o
   7   3  11        4.01       16.43      6.67 o
 -14   4  11        1.64       -0.32      6.44 o
 -13   4  11        0.31       -5.24      5.24 o
 -12   4  11        0.02        0.44      5.41 o
 -11   4  11        0.53        4.03      8.61 o
 -10   4  11        0.58        3.91      4.79 o
  -9   4  11        5.50        5.14      4.10 o
  -8   4  11       35.44       31.89      4.82 o
  -7   4  11        2.99        2.87      3.55 o
  -6   4  11       18.15       17.40      3.65 o
  -5   4  11       14.36       16.00      2.96 o
  -4   4  11       12.96       12.73      2.96 o
  -3   4  11        4.40        8.01      3.09 o
  -2   4  11       64.91       68.88      5.10 o
  -1   4  11        9.89       13.04      4.81 o
   0   4  11        0.07        1.69      3.81 o
   1   4  11        2.13        2.99     17.63 o
   2   4  11        5.58       11.39      4.10 o
   3   4  11        1.22       -6.01      6.01 o
   4   4  11        1.38       -3.47      4.01 o
   5   4  11        0.29        5.73      9.02 o
 -11   5  11        8.69       14.14      6.06 o
 -10   5  11        0.00        3.02      6.61 o
  -9   5  11        0.43        2.58      4.79 o
  -8   5  11        1.92        5.21      4.52 o
  -7   5  11        3.68        2.53      6.61 o
  -6   5  11        4.55        0.91      2.74 o
  -5   5  11        1.58       11.10      6.97 o
  -4   5  11       36.21       41.90      9.70 o
  -3   5  11        6.47       23.81      8.84 o
  -2   5  11        1.76        1.99      6.65 o
  -1   5  11        1.18       -5.73      6.37 o
   0   5  11        3.24       -0.61      8.49 o
   1   5  11        9.07       -7.03     13.02 o
   2   5  11        0.77      -12.96     14.62 o
 -18   0  12        6.78        3.21      8.81 o
 -17   0  12       16.26       20.43     10.42 o
 -16   0  12       30.37       29.65      9.22 o
 -15   0  12       17.70       18.03      9.22 o
 -14   0  12       12.72       12.02      9.62 o
 -13   0  12       83.72       90.95      9.62 o
 -12   0  12        0.12        1.60      5.61 o
 -11   0  12       16.74       14.42      6.41 o
 -10   0  12      107.68      101.77      9.62 o
  -9   0  12      374.08      385.05     17.23 o
  -8   0  12      715.28      828.19     29.25 o
  -7   0  12     1002.87     1092.24     38.87 o
  -6   0  12       75.21       70.52      8.41 o
  -5   0  12       35.29       44.07      6.81 o
  -4   0  12        0.22       11.22      7.61 o
  -3   0  12       26.94       15.63      5.61 o
  -2   0  12       20.77       16.43      6.41 o
  -1   0  12      159.48      169.89     12.02 o
   0   0  12      120.99      143.44     10.42 o
   1   0  12       15.45       15.63      8.01 o
   2   0  12      179.07      211.56     12.82 o
   3   0  12        5.57       -5.21      8.01 o
   4   0  12       10.04        5.61      6.81 o
   5   0  12       23.28       47.68      9.62 o
   6   0  12       84.00       88.55     10.82 o
   7   0  12       21.46       20.43     12.82 o
   8   0  12        3.19       15.23     15.23 o
 -18   1  12       15.37       16.51      7.22 o
 -17   1  12        0.19        6.21      6.06 o
 -16   1  12       14.60        0.38      5.93 o
 -15   1  12       18.65       17.96      6.01 o
 -14   1  12      107.38       86.97      8.81 o
 -13   1  12       13.76       10.91      6.21 o
 -12   1  12       32.17       34.84      5.48 o
 -11   1  12        3.03        6.67      5.41 o
 -10   1  12       36.56       38.12      5.77 o
  -9   1  12        0.01       -3.95      5.48 o
  -8   1  12       40.73       43.27      5.93 o
  -7   1  12        0.97        2.25      4.72 o
  -6   1  12        1.39        0.24      3.94 o
  -5   1  12       31.80       29.34      6.01 o
  -4   1  12       21.25       30.55      6.41 o
  -3   1  12       91.67       89.10      6.16 o
  -2   1  12        0.77        6.01      4.51 o
  -1   1  12        2.98        5.78      9.02 o
   0   1  12        0.00        1.60      3.97 o
   1   1  12        1.56       -3.90      5.21 o
   2   1  12        1.60        6.29      6.01 o
   3   1  12        0.69       -1.79      5.24 o
   4   1  12      159.53      191.89     10.69 o
   5   1  12        2.44        2.00      4.82 o
   6   1  12      195.00      198.22     18.43 o
   7   1  12        7.37       -1.60      8.78 o
   8   1  12       20.78        8.42     14.05 o
 -17   2  12        2.86       -2.17      7.80 o
 -16   2  12        0.02       -6.35      6.35 o
 -15   2  12        0.20       -4.33      4.33 o
 -14   2  12       14.72        5.54      4.52 o
 -13   2  12       12.88        8.98     11.42 o
 -12   2  12        0.03        2.58      4.43 o
 -11   2  12       15.42       15.80      4.67 o
 -10   2  12       35.75       38.36      6.44 o
  -9   2  12        7.48       -1.91      7.61 o
  -8   2  12        0.01       -2.88      4.22 o
  -7   2  12       60.94       73.58      6.50 o
  -6   2  12       90.59       96.17      6.21 o
  -5   2  12      220.56      216.71      8.61 o
  -4   2  12        0.78        2.40      3.68 o
  -3   2  12       55.37       64.43     10.02 o
  -2   2  12      101.11       97.12      6.65 o
  -1   2  12        0.18       -2.58      4.72 o
   0   2  12        0.06        6.48      4.62 o
   1   2  12        2.49       -0.73      4.62 o
   2   2  12       48.35       50.99      6.01 o
   3   2  12        1.38        2.35      7.21 o
   4   2  12       26.52       22.02      7.05 o
   5   2  12       16.93       21.14     10.22 o
   6   2  12        4.66        2.67      7.16 o
   7   2  12        1.79       -2.35      9.28 o
 -16   3  12        3.73        6.32      7.51 o
 -15   3  12        0.18       -1.51      6.55 o
 -14   3  12       13.23       24.78      7.30 o
 -13   3  12       12.17       17.23      4.62 o
 -12   3  12        1.73       11.82      5.10 o
 -11   3  12       48.17       49.75     11.02 o
 -10   3  12        2.59        1.26      4.51 o
  -9   3  12       15.11        9.40      5.81 o
  -8   3  12        1.32       -5.42      6.21 o
  -7   3  12      164.01      151.02     11.62 o
  -6   3  12        9.36       13.75      4.07 o
  -5   3  12      328.04      353.08     12.02 o
  -4   3  12       49.37       49.46      4.79 o
  -3   3  12      251.70      260.46      9.62 o
  -2   3  12       12.36        1.65      9.62 o
  -1   3  12       29.09       15.15      8.21 o
   0   3  12       10.04       12.40      4.51 o
   1   3  12       15.86       19.42      4.04 o
   2   3  12        6.17        6.58      4.21 o
   3   3  12        3.54       10.55      9.42 o
   4   3  12        2.46       -7.01     14.02 o
   5   3  12        0.97       11.46      6.02 o
   6   3  12        0.08        7.42      6.17 o
 -14   4  12        8.68       -4.84      4.90 o
 -13   4  12        2.04       -0.80      4.67 o
 -12   4  12        2.87        8.68      5.61 o
 -11   4  12        0.05       -6.61      6.61 o
 -10   4  12        5.20        0.85      4.21 o
  -9   4  12        0.19        2.98      4.30 o
  -8   4  12       40.54       35.36      4.67 o
  -7   4  12        1.08        1.28      3.82 o
  -6   4  12        0.00       -3.55      3.55 o
  -5   4  12        6.46        4.96      3.82 o
  -4   4  12        0.14       -2.42      3.36 o
  -3   4  12        2.13        1.11      3.55 o
  -2   4  12        5.32        3.30      2.96 o
  -1   4  12        1.94        2.98      2.88 o
   0   4  12       58.46       51.09      7.20 o
   1   4  12        4.62        4.45      5.52 o
   2   4  12        6.58        3.85      3.87 o
   3   4  12        7.55       19.25     16.83 o
   4   4  12        7.30       17.47     10.22 o
  -9   5  12        0.32       -4.08      5.41 o
  -8   5  12        0.21       -3.47      3.47 o
  -7   5  12        0.31       -2.88      2.88 o
  -6   5  12        2.13        1.54      2.68 o
  -5   5  12        3.15        4.98      2.73 o
  -4   5  12        1.05       -0.29      8.27 o
  -3   5  12        2.49       -6.61      9.42 o
  -2   5  12        2.62       -5.22     17.83 o
  -1   5  12        0.03        2.16      8.34 o
 -18   1  13        0.10       14.28     10.19 o
 -17   1  13        0.43       -5.52      5.52 o
 -16   1  13       25.92       23.96      6.90 o
 -15   1  13        0.21        0.47      6.05 o
 -14   1  13       20.20       27.10      6.35 o
 -13   1  13       43.95       42.66      5.39 o
 -12   1  13        7.48        7.18      5.76 o
 -11   1  13        7.58       15.36      4.22 o
 -10   1  13        0.47       -1.34      4.41 o
  -9   1  13       17.87       16.55      5.19 o
  -8   1  13        5.19        2.11      4.41 o
  -7   1  13       72.92       78.81      6.65 o
  -6   1  13       44.42       49.89      5.48 o
  -5   1  13        7.34        8.01      4.25 o
  -4   1  13       30.84       33.03      5.10 o
  -3   1  13        7.79        5.78      4.10 o
  -2   1  13       66.53       67.26      6.52 o
  -1   1  13        0.26       -1.86     11.42 o
   0   1  13       86.92       80.35      8.01 o
   1   1  13       37.43       35.32      6.23 o
   2   1  13        8.20       10.49      4.95 o
   3   1  13        0.53       -5.61      5.61 o
   4   1  13        4.81        2.44      7.22 o
   5   1  13       76.24       69.87     10.42 o
   6   1  13        6.67        1.97     14.22 o
   7   1  13       14.62      -15.92     15.92 o
 -17   2  13        5.45        7.24      7.22 o
 -16   2  13        6.25        1.92      6.00 o
 -15   2  13        5.44        1.01      5.70 o
 -14   2  13        0.63       20.31     16.03 o
 -13   2  13        8.37        1.24      5.41 o
 -12   2  13        0.39        7.90      5.80 o
 -11   2  13       31.63       29.08      5.38 o
 -10   2  13        3.17        6.06      9.82 o
  -9   2  13        7.39       10.93      4.67 o
  -8   2  13        0.24        6.01      7.21 o
  -7   2  13        1.10       -3.34      3.36 o
  -6   2  13       30.25       28.74      4.51 o
  -5   2  13       13.07        8.17      3.93 o
  -4   2  13       61.55       70.00      5.93 o
  -3   2  13        0.59       -0.20      4.43 o
  -2   2  13        0.09        2.98      4.30 o
  -1   2  13       13.92        7.81      4.10 o
   0   2  13       35.88       41.53      4.62 o
   1   2  13        0.00        2.32      4.22 o
   2   2  13       16.55       21.91      5.08 o
   3   2  13       13.97        3.81      6.80 o
   4   2  13       54.16       64.43      8.76 o
   5   2  13       17.25       15.56      7.99 o
   6   2  13        3.27        1.52     19.23 o
 -15   3  13        0.54       -4.77      5.80 o
 -14   3  13        8.37        3.45      6.33 o
 -13   3  13       51.32       45.74      8.81 o
 -12   3  13        2.57       -0.40      5.67 o
 -11   3  13      127.80      126.37      8.09 o
 -10   3  13        1.91       -5.08      5.08 o
  -9   3  13       13.07       17.88      9.82 o
  -8   3  13       87.73       71.26      6.90 o
  -7   3  13       15.03       15.78      6.21 o
  -6   3  13      255.14      258.41     10.88 o
  -5   3  13       20.50       18.92      4.10 o
  -4   3  13       36.09       34.35      4.95 o
  -3   3  13       14.00       15.42      4.41 o
  -2   3  13        0.98       -0.98      3.75 o
  -1   3  13       14.11       13.93      5.01 o
   0   3  13        1.34       -3.17      3.53 o
   1   3  13        0.10        4.12      5.52 o
   2   3  13       11.84       11.23      9.22 o
   3   3  13        1.61       -3.81      6.91 o
   4   3  13        0.08       -6.86     15.83 o
 -13   4  13        2.90       -2.63      5.65 o
 -12   4  13        4.19        0.66      4.51 o
 -11   4  13       15.61       10.26      9.62 o
 -10   4  13        0.00       -3.72      4.79 o
  -9   4  13        9.30        8.26      4.38 o
  -8   4  13        1.71        1.54      4.38 o
  -7   4  13        0.14       -2.57      4.72 o
  -6   4  13        1.94        3.86      4.38 o
  -5   4  13        2.30        3.19      4.61 o
  -4   4  13        8.45        2.06      3.82 o
  -3   4  13        4.27        9.71      4.61 o
  -2   4  13        0.92       -3.01      4.61 o
  -1   4  13        4.15       -2.34      3.65 o
   0   4  13       18.96       18.13      5.10 o
   1   4  13        6.21        0.91      8.41 o
   2   4  13        7.42       -5.78     12.82 o
 -17   0  14       39.16       40.47     11.22 o
 -16   0  14      281.43      263.64     22.44 o
 -15   0  14      406.97      438.34     29.65 o
 -14   0  14       77.11       77.73     11.62 o
 -13   0  14       24.99       17.23      6.81 o
 -12   0  14       38.79       39.27      8.01 o
 -11   0  14       24.76       28.85      8.81 o
 -10   0  14        9.04       -7.21      8.41 o
  -9   0  14       21.84       36.06     10.42 o
  -8   0  14       94.47       93.36     10.02 o
  -7   0  14        2.58       12.02      6.81 o
  -6   0  14        3.98       -0.80      5.61 o
  -5   0  14        7.15       -0.80      6.01 o
  -4   0  14       44.46       46.08      8.01 o
  -3   0  14      112.79      107.38     10.82 o
  -2   0  14        5.04       -4.01      8.41 o
  -1   0  14       27.82       15.23      6.41 o
   0   0  14        8.32        2.00      6.01 o
   1   0  14        7.22       15.23     10.02 o
   2   0  14        4.49        8.81      8.81 o
   3   0  14        0.38       -3.61      6.01 o
   4   0  14        7.16       10.42      8.01 o
   5   0  14        0.19       -3.61      9.62 o
   6   0  14        0.24       27.65     20.84 o
 -17   1  14        1.26        3.68     15.23 o
 -16   1  14        1.06        5.18      6.33 o
 -15   1  14       36.50       31.50      9.82 o
 -14   1  14        3.45       -2.60      5.38 o
 -13   1  14        4.00        3.46      5.08 o
 -12   1  14        6.38       11.66      9.02 o
 -11   1  14        4.85        8.14      4.79 o
 -10   1  14       19.28       25.64     12.22 o
  -9   1  14        0.72        2.39      4.30 o
  -8   1  14        0.79       -2.18      4.43 o
  -7   1  14       15.21       14.07      4.43 o
  -6   1  14        0.78       -3.23      4.38 o
  -5   1  14       39.85       48.17      8.81 o
  -4   1  14        2.55       16.43      5.95 o
  -3   1  14      160.89      172.46      9.46 o
  -2   1  14       11.32        6.26      4.38 o
  -1   1  14       45.01       43.06      6.21 o
   0   1  14        9.41       11.07      5.24 o
   1   1  14        0.71        2.60      5.38 o
   2   1  14        0.98        5.29      9.82 o
   3   1  14        2.05       -4.81      4.81 o
   4   1  14       29.69       31.86      8.21 o
   5   1  14        4.35        3.71      6.41 o
 -16   2  14        0.91       -6.35      6.35 o
 -15   2  14        1.45        4.91      7.81 o
 -14   2  14        1.04        2.98      5.39 o
 -13   2  14       16.82       16.62      5.24 o
 -12   2  14       19.06       21.98      6.09 o
 -11   2  14        0.92        7.86      4.72 o
 -10   2  14        3.47        2.39      4.51 o
  -9   2  14        7.50        7.11      4.62 o
  -8   2  14        0.84       -3.28      5.81 o
  -7   2  14        8.83       10.02      5.10 o
  -6   2  14       21.95       20.13      7.21 o
  -5   2  14      190.29      198.30     10.03 o
  -4   2  14      143.18      137.99      8.07 o
  -3   2  14       38.91       40.54      4.95 o
  -2   2  14       61.62       61.73      7.08 o
  -1   2  14        2.51        5.08      6.26 o
   0   2  14        2.20        0.95      5.36 o
   1   2  14        1.27       -1.95      5.41 o
   2   2  14       20.95       15.96      5.70 o
   3   2  14       14.06       17.99     12.22 o
   4   2  14       11.63        2.84     24.44 o
 -14   3  14       24.49       17.28      7.22 o
 -13   3  14        1.72       -1.37      6.01 o
 -12   3  14        0.00        6.54      4.89 o
 -11   3  14        2.38        6.24      5.76 o
 -10   3  14       81.36       91.06      9.02 o
  -9   3  14        0.02       -1.40      4.25 o
  -8   3  14       11.83       12.21      4.79 o
  -7   3  14        0.25       -4.38      4.38 o
  -6   3  14        0.86        3.09      4.38 o
  -5   3  14        1.72        2.25      4.10 o
  -4   3  14       22.01       17.23      5.38 o
  -3   3  14        0.88       -4.41      4.41 o
  -2   3  14        1.11        4.69      3.70 o
  -1   3  14       15.36       12.75      7.01 o
   0   3  14        0.07       -4.81      4.81 o
   1   3  14        3.32        3.56      5.76 o
   2   3  14        2.82        1.52      4.00 o
   3   3  14        1.54       11.39      7.59 o
 -11   4  14        0.25        0.64      6.23 o
 -10   4  14        1.66        7.48      5.08 o
  -9   4  14       35.11       19.07      5.52 o
  -8   4  14        0.74        2.40      4.12 o
  -7   4  14       32.13       33.42      8.81 o
  -6   4  14       39.02       36.04      5.61 o
  -5   4  14        1.66        3.45      4.22 o
  -4   4  14       24.23       22.52      7.41 o
  -3   4  14        2.64        2.08      3.82 o
  -2   4  14        3.37        4.01      4.53 o
  -1   4  14       40.01       41.79      5.81 o
   0   4  14        0.57       -5.46      5.64 o
 -16   1  15       53.16       42.00      7.76 o
 -15   1  15        7.01       -0.48      6.83 o
 -14   1  15        2.74       14.14      6.37 o
 -13   1  15        5.05       -5.13      6.21 o
 -12   1  15       40.59       31.40      8.33 o
 -11   1  15        3.15       -2.90      5.15 o
 -10   1  15        2.12        7.11      5.08 o
  -9   1  15       82.75       73.81      7.61 o
  -8   1  15        0.66        4.10      4.60 o
  -7   1  15        0.03       -6.41      6.41 o
  -6   1  15        0.01       -3.64      7.81 o
  -5   1  15        4.89        6.26      4.12 o
  -4   1  15        2.23       -0.80      4.62 o
  -3   1  15        3.86        8.22      9.82 o
  -2   1  15       45.18       42.11      8.61 o
  -1   1  15       23.10       17.63      5.18 o
   0   1  15        4.13       12.32     13.62 o
   1   1  15       10.53        3.61      8.41 o
   2   1  15       14.46       19.35      8.21 o
   3   1  15        0.66       -7.61      7.61 o
   4   1  15        1.83       -6.73      6.73 o
 -15   2  15        0.36        5.81     10.22 o
 -14   2  15        8.22       -4.68      6.23 o
 -13   2  15       16.28       17.29      7.81 o
 -12   2  15        6.38        4.87      4.33 o
 -11   2  15        0.02        3.79      4.67 o
 -10   2  15        3.15       -1.07      8.41 o
  -9   2  15        0.02       -2.12      4.38 o
  -8   2  15       10.62        6.84      5.81 o
  -7   2  15        0.34       -0.80      7.41 o
  -6   2  15       16.33       10.31      5.52 o
  -5   2  15      225.47      294.10     12.75 o
  -4   2  15       73.07       64.81      7.65 o
  -3   2  15      155.06      170.80     13.82 o
  -2   2  15        1.21       -0.74      5.18 o
  -1   2  15        0.00        0.75      4.10 o
   0   2  15        2.39        8.60      7.41 o
   1   2  15        2.44       12.09      9.42 o
   2   2  15        1.88        1.45      4.38 o
   3   2  15       20.75       12.69      7.01 o
 -13   3  15       10.21        3.34      7.10 o
 -12   3  15       11.74       10.54      4.51 o
 -11   3  15        5.77        3.10      4.62 o
 -10   3  15        7.55        9.55      9.62 o
  -9   3  15       25.34       15.23      6.23 o
  -8   3  15        5.74        2.88      5.58 o
  -7   3  15       48.10       29.19      5.77 o
  -6   3  15        0.10        4.32      4.41 o
  -5   3  15       66.53       60.08      6.37 o
  -4   3  15       14.92       12.91      5.01 o
  -3   3  15        0.69        1.14      4.51 o
  -2   3  15        5.24        5.66      4.43 o
  -1   3  15        7.32        3.81      5.67 o
   0   3  15        0.14        2.09      4.30 o
   1   3  15        0.58        1.73      5.03 o
  -9   4  15       17.66        8.59      5.08 o
  -8   4  15        8.45        5.33      8.01 o
  -7   4  15      166.31      147.80      9.46 o
  -6   4  15        1.32        0.40      5.10 o
  -5   4  15       53.18       40.41      9.62 o
  -4   4  15        3.97        2.15      6.61 o
 -16   0  16        0.99       -1.20     14.82 o
 -15   0  16      163.18      152.66     20.03 o
 -14   0  16        7.09        6.41     10.42 o
 -13   0  16        0.00       -3.21      7.61 o
 -12   0  16        0.38       -2.40      6.41 o
 -11   0  16       12.58       -3.61     11.22 o
 -10   0  16       11.34       17.63     10.02 o
  -9   0  16       53.99       51.29      9.62 o
  -8   0  16       31.65       14.82      8.01 o
  -7   0  16        3.41        6.81      8.01 o
  -6   0  16        9.58       19.63      8.81 o
  -5   0  16        0.00        0.80      6.81 o
  -4   0  16        4.25        5.61      7.21 o
  -3   0  16        0.00       -6.81      6.81 o
  -2   0  16        3.58       -4.41      6.01 o
  -1   0  16        2.96        3.21      6.01 o
   0   0  16        9.09       -4.81      8.01 o
   1   0  16        6.37        1.20      8.81 o
   2   0  16        0.41      -10.02     10.02 o
 -15   1  16        2.36       -3.44      8.35 o
 -14   1  16        1.10       -7.01     11.02 o
 -13   1  16        2.11       -1.52      5.65 o
 -12   1  16        0.32       -3.72      5.41 o
 -11   1  16        4.25        5.18      6.44 o
 -10   1  16       49.58       34.67      6.09 o
  -9   1  16       27.99       19.60      8.61 o
  -8   1  16       18.07       20.41      6.55 o
  -7   1  16       23.30        7.61      5.76 o
  -6   1  16       11.38        5.81      7.81 o
  -5   1  16        2.00        0.52      6.05 o
  -4   1  16       25.27       24.82      7.87 o
  -3   1  16       25.87       38.74      9.82 o
  -2   1  16        1.62        2.28      8.41 o
  -1   1  16        0.10       -3.82      4.67 o
   0   1  16        0.03        2.93      5.24 o
   1   1  16        9.90       16.11      7.47 o
   2   1  16       13.62        9.74      6.81 o
 -14   2  16        1.29        1.80      5.38 o
 -13   2  16        9.68        5.05      6.00 o
 -12   2  16        9.11        8.14      9.62 o
 -11   2  16       10.00        0.02      4.79 o
 -10   2  16        0.00        4.33      6.23 o
  -9   2  16        3.68        4.41      5.67 o
  -8   2  16        6.90       -3.16      5.10 o
  -7   2  16        1.64        6.64      6.05 o
  -6   2  16       87.77       79.12      8.50 o
  -5   2  16       10.54       20.15      6.44 o
  -4   2  16       93.41       86.87      8.66 o
  -3   2  16        1.21        9.45      6.23 o
  -2   2  16        6.07        5.18      7.01 o
  -1   2  16        4.46       -3.72      4.33 o
   0   2  16        4.40        5.45      5.33 o
   1   2  16        2.49        6.24     12.62 o
 -11   3  16        0.04       -5.87     20.03 o
 -10   3  16        0.60       -3.21      8.61 o
  -9   3  16        0.02       -4.33      6.81 o
  -8   3  16       46.74       49.08     17.03 o
  -7   3  16        1.17        9.11      5.81 o
  -6   3  16        5.62       13.78      8.21 o
  -5   3  16        3.51        4.07      9.42 o
  -4   3  16        2.49        4.30      5.21 o
  -3   3  16        1.17       -2.13      7.41 o
  -2   3  16        1.95        1.00      6.80 o
 -14   1  17        3.51        5.81      6.05 o
 -13   1  17        7.13       11.09     12.82 o
 -12   1  17        4.49       -1.18      7.19 o
 -11   1  17       19.50       13.04      6.26 o
 -10   1  17       18.16        9.80      9.42 o
  -9   1  17       11.22        8.60      8.61 o
  -8   1  17        0.28       -4.81      5.15 o
  -7   1  17       22.57       30.74      7.22 o
  -6   1  17        0.16       10.97      6.64 o
  -5   1  17        1.97        9.71      6.41 o
  -4   1  17       11.34        4.77      6.21 o
  -3   1  17        0.01       -5.95      5.95 o
  -2   1  17        3.32       -6.06      6.06 o
  -1   1  17        0.46        2.56     15.03 o
   0   1  17       15.96        4.37      6.50 o
 -12   2  17       16.53       24.04      7.08 o
 -11   2  17        0.60        4.46      6.24 o
 -10   2  17        0.22       -1.86      6.94 o
  -9   2  17       15.82       20.07     10.42 o
  -8   2  17        1.76       -5.19      5.19 o
  -7   2  17        0.53        2.04      5.57 o
  -6   2  17        0.59       -0.91      5.65 o
  -5   2  17        0.23        5.14      6.23 o
  -4   2  17        4.17       -7.61     21.24 o
  -3   2  17       23.86       15.48      6.73 o
  -2   2  17        0.05        4.29      5.77 o
 -12   0  18        0.02      -10.02     10.02 o
 -11   0  18        0.97        0.80      8.81 o
 -10   0  18        0.55        6.81      8.81 o
  -9   0  18        0.54       16.43      9.22 o
  -8   0  18        2.49        1.20      9.62 o
  -7   0  18        0.20       -8.81      8.81 o
  -6   0  18       22.31       -3.21     11.62 o
  -5   0  18        1.25        0.40     12.02 o
  -4   0  18        0.37       -5.61      8.81 o
  -3   0  18        0.03       19.23     13.22 o
 -11   1  18        2.19       -9.02      9.02 o
 -10   1  18        0.23        1.48      6.64 o
  -9   1  18        4.56        4.43      6.61 o
  -8   1  18       17.79       18.45      7.26 o
  -7   1  18       22.07       23.07      7.61 o
  -6   1  18       70.34       66.73     12.02 o
  -5   1  18       65.56       63.32      9.35 o
  -4   1  18       21.71       16.67      7.98 o
 
